# Supplementary material for: A Comparative Study of Human TLR 7/8 Stimulatory Trimer Compositions in Influenza A Viral Genomes
Source: PLoS One. 2012 Feb 17;7(2):e30751. doi: 10.1371/journal.pone.0030751 (PMC3281872; doi:10.1371/journal.pone.0030751)
Supplement: Table S2 — List of 2947 non-high pathogenic IAVs. (XLS) [file pone.0030751.s002.xls]

## Sheet: HIA_TLR_Pendemic_8SEGs_Sc3
A_Brevig_Mission_1_1918_H1N1	H1N1	Brevig Mission	1918
A_Singapore_1-MA12D_1957_H2N2	H2N2	Singapore	1957
A_Singapore_1-MA12A_1957_H2N2	H2N2	Singapore	1957
A_Singapore_1-MA12_1957_H2N2	H2N2	Singapore	1957
A_Singapore_1-MA12B_1957_H2N2	H2N2	Singapore	1957
A_Albany_20_1957_H2N2	H2N2	USA	1957
A_Guiyang_1_1957_H2N2	H2N2	China	1957
A_Rotterdam_1957_H2N2	H2N2	Netherlands	1957
A_Ann_Arbor_23_1957_H2N2	H2N2	USA	1957
A_Singapore_1_1957_H2N2	H2N2	Singapore	1957
A_Albany_22_1957_H2N2	H2N2	USA	1957
A_Albany_3_1958_H2N2	H2N2	USA	1958
A_Albany_1_1958_H2N2	H2N2	USA	1958
A_Albany_2_1958_H2N2	H2N2	USA	1958
A_Albany_24_1958_H2N2	H2N2	USA	1958
A_Albany_4_1958_H2N2	H2N2	USA	1958
A_Hong_Kong_1-1-MA-12_1968_H3N2	H3N2	Hong Kong	1968
A_Hong_Kong_1-8-MA21-1_1968_H3N2	H3N2	Hong Kong	1968
A_Hong_Kong_1-1-MA-20A_1968_H3N2	H3N2	LAB	1968
A_Hong_Kong_1-2-MA21-1_1968_H3N2	H3N2	LAB	1968
A_Hong_Kong_1-1-MA-12B_1968_H3N2	H3N2	LAB	1968
A_Hong_Kong_1-1-MA-20D_1968_H3N2	H3N2	LAB	1968
A_Hong_Kong_1-1-MA-12E_1968_H3N2	H3N2	LAB	1968
A_Hong_Kong_1-12-MA21-1_1968_H3N2	H3N2	Hong Kong	1968
A_Hong_Kong_1-1-MA-20E_1968_H3N2	H3N2	LAB	1968
A_Hong_Kong_1-1-MA-12D_1968_H3N2	H3N2	Hong Kong	1968
A_Albany_10_1968_H3N2	H3N2	USA	1968
A_Hong_Kong_1-12-MA21-2_1968_H3N2	H3N2	Hong Kong	1968
A_Hong_Kong_1-12-MA21-3_1968_H3N2	H3N2	Hong Kong	1968
A_Hong_Kong_1-1-MA-20B_1968_H3N2	H3N2	LAB	1968
A_Hong_Kong_1-1-MA-12A_1968_H3N2	H3N2	LAB	1968
A_Hong_Kong_1-11-MA21-3_1968_H3N2	H3N2	Hong Kong	1968
A_Hong_Kong_1-11-MA21-2_1968_H3N2	H3N2	Hong Kong	1968
A_Hong_Kong_1-1-MA-12C_1968_H3N2	H3N2	LAB	1968
A_Hong_Kong_1-11-MA21-1_1968_H3N2	H3N2	Hong Kong	1968
A_Hong_Kong_1-4-MA21-2_1968_H3N2	H3N2	LAB	1968
A_Hong_Kong_1-1-MA-20_1968_H3N2	H3N2	Hong Kong	1968
A_Hong_Kong_1-4-MA21-3_1968_H3N2	H3N2	LAB	1968
A_Hong_Kong_1-8-MA21-3_1968_H3N2	H3N2	Hong Kong	1968
A_Hong_Kong_1-6_1968_H3N2	H3N2	Hong Kong	1968
A_Northern_Territory_60_1968_H3N2	H3N2	Australia	1968
A_Hong_Kong_1-9-MA21-2_1968_H3N2	H3N2	Hong Kong	1968
A_Hong_Kong_1-10_1968_H3N2	H3N2	Hong Kong	1968
A_Hong_Kong_1-8-MA21-2_1968_H3N2	H3N2	LAB	1968
A_Hong_Kong_1-5-MA21-2_1968_H3N2	H3N2	LAB	1968
A_Albany_17_1968_H3N2	H3N2	USA	1968
A_Beijing_1_1968_H3N2	H3N2	China	1968
A_Albany_18_1968_H3N2	H3N2	USA	1968
A_Hong_Kong_1-1-MA21-1_1968_H3N2	H3N2	LAB	1968
A_Hong_Kong_1-1-MA21-3_1968_H3N2	H3N2	LAB	1968
A_Hong_Kong_1-1_1968_H3N2	H3N2	Hong Kong	1968
A_Hong_Kong_1-7_1968_H3N2	H3N2	Hong Kong	1968
A_Hong_Kong_1-12_1968_H3N2	H3N2	Hong Kong	1968
A_Hong_Kong_1-8_1968_H3N2	H3N2	Hong Kong	1968
A_Hong_Kong_1-9_1968_H3N2	H3N2	Hong Kong	1968
A_Hong_Kong_1-5_1968_H3N2	H3N2	Hong Kong	1968
A_Hong_Kong_1-11_1968_H3N2	H3N2	Hong Kong	1968
A_Hong_Kong_1-2_1968_H3N2	H3N2	Hong Kong	1968
A_Hong_Kong_1-4_1968_H3N2	H3N2	Hong Kong	1968
A_Hong_Kong_1-1-MA21-2_1968_H3N2	H3N2	LAB	1968
A_Albany_6_1968_H3N2	H3N2	USA	1968
A_Albany_11_1968_H3N2	H3N2	USA	1968
A_Hong_Kong_1-9-MA21-1_1968_H3N2	H3N2	Hong Kong	1968
A_Hong_Kong_1-9-MA21-3_1968_H3N2	H3N2	Hong Kong	1968
A_Albany_19_1968_H3N2	H3N2	USA	1968
A_Memphis_1_1968_H3N2	H3N2	USA	1968
A_Victoria_1968_H3N2	H3N2	Australia	1968
A_Hong_Kong_3_1969_H3N2	H3N2	Hong Kong	1969
A_Albany_3_1969_H3N2	H3N2	USA	1969
A_Albany_1_1969_H3N2	H3N2	USA	1969
A_Albany_4_1969_H3N2	H3N2	USA	1969
A_HK_212_03	H5N1	Hong Kong	2003
A_Beijing_01_2003_H5N1	H5N1	China	2003
A_Thailand_WRAIR1720H_2004_H5N1	H5N1	Thailand	2004
A_Vietnam_CL26_2004_H5N1	H5N1	Viet Nam	2004
A_Thailand_1_KAN-1_2004_H5N1	H5N1	Thailand	2004
A_Viet_Nam_1194_2004_H5N1	H5N1	Viet Nam	2004
A_Thailand_2_SP-33_2004_H5N1	H5N1	Thailand	2004
A_Thailand_16_2004_H5N1	H5N1	Thailand	2004
A_Viet_Nam_3062_2004_H5N1	H5N1	Viet Nam	2004
A_Thailand_WRAIR1723H_2004_H5N1	H5N1	Thailand	2004
A_Thailand_WRAIR1722H_2004_H5N1	H5N1	Thailand	2004
A_Thailand_WRAIR1721H_2004_H5N1	H5N1	Thailand	2004
A_Thailand_WRAIR1724H_2004_H5N1	H5N1	Thailand	2004
A_Thailand_5_KK-494_2004_H5N1	H5N1	Thailand	2004
A_Thailand_SP83_2004_H5N1	H5N1	Thailand	2004
A_Viet_Nam_1203_2004_H5N1	H5N1	Viet Nam	2004
A_Indonesia_245H_2005_H5N1	H5N1	Indonesia	2005
A_Indonesia_7_2005_H5N1	H5N1	Indonesia	2005
A_Indonesia_239H_2005_H5N1	H5N1	Indonesia	2005
A_Thailand_676_2005_H5N1	H5N1	Thailand	2005
A_Thailand_NK165_2005_H5N1	H5N1	Thailand	2005
A_China_GD01_2006_H5N1	H5N1	China	2006
A_Indonesia_CDC759_2006_H5N1	H5N1	Indonesia	2006
A_Indonesia_292H_2006_H5N1	H5N1	Indonesia	2006
A_Iraq_1_2006_H5N1	H5N1	Iraq	2006
A_Shenzhen_406H_2006_H5N1	H5N1	China	2006
A_China_GD02_2006_H5N1	H5N1	China	2006
A_Jiangsu_2_2007_H5N1	H5N1	China	2007
A_Jiangsu_1_2007_H5N1	H5N1	China	2007
A_Vietnam_UT31239_2007_H5N1	H5N1	Viet Nam	2007
A_Almati_01_2009_H1N1	H1N1	Kazakhstan	2009
A_Tomsk_07_2009_H1N1	H1N1	Russia	2009
A_Salekhard_01_2009_H1N1	H1N1	Russia	2009
A_Irkutsk_02_2009_H1N1	H1N1	Russia	2009
A_Vladivostok_01_2009_H1N1	H1N1	Russia	2009
A_Chita_01_2009_H1N1	H1N1	Russia	2009
A_Tomsk_01_2009_H1N1	H1N1	Russia	2009
A_Tomsk_02_2009_H1N1	H1N1	Russia	2009
A_Ekaterinburg_01_2009_H1N1	H1N1	Russia	2009
A_Omsk_02_2009_H1N1	H1N1	Russia	2009
A_Germany-BY_74_2009_H1N1	H1N1	Germany	2009
A_Canada-ON_RV1526_2009_H1N1	H1N1	Canada	2009
A_Bayern_66_2009_H1N1	H1N1	Germany	2009
A_Osaka_180_2009_H1N1	H1N1	Japan	2009
A_New_York_3258_2009_H1N1	H1N1	USA	2009
A_New_York_3223_2009_H1N1	H1N1	USA	2009
A_New_York_3149_2009_H1N1	H1N1	USA	2009
A_New_York_3242_2009_H1N1	H1N1	USA	2009
A_New_York_3253_2009_H1N1	H1N1	USA	2009
A_Hamburg_4_2009_H1N1	H1N1	Germany	2009
A_Canada-ON_RV1529_2009_H1N1	H1N1	Canada	2009
A_New_York_3252_2009_H1N1	H1N1	USA	2009
A_Quebec_144180_2009_H1N1	H1N1	Canada	2009
A_Quebec_144147_2009_H1N1	H1N1	Canada	2009
A_Quebec_147023_2009_H1N1	H1N1	Canada	2009
A_Quebec_147365_2009_H1N1	H1N1	Canada	2009
A_Canada-AB_RV1532_2009_H1N1	H1N1	Canada	2009
A_New_York_3222_2009_H1N1	H1N1	USA	2009
A_New_York_3243_2009_H1N1	H1N1	USA	2009
A_New_York_3255_2009_H1N1	H1N1	USA	2009
A_New_York_3239_2009_H1N1	H1N1	USA	2009
A_New_York_3259_2009_H1N1	H1N1	USA	2009
A_New_York_3263_2009_H1N1	H1N1	USA	2009
A_New_York_3246_2009_H1N1	H1N1	USA	2009
A_New_York_3245_2009_H1N1	H1N1	USA	2009
A_Regensburg_D6_2009_H1N1	H1N1	Germany	2009
A_New_York_3257_2009_H1N1	H1N1	USA	2009
A_New_York_3231_2009_H1N1	H1N1	USA	2009
A_New_York_3218_2009_H1N1	H1N1	USA	2009
A_New_York_3219_2009_H1N1	H1N1	USA	2009
A_New_York_3220_2009_H1N1	H1N1	USA	2009
A_New_York_3201_2009_H1N1	H1N1	USA	2009
A_New_York_3221_2009_H1N1	H1N1	USA	2009
A_New_York_3202_2009_H1N1	H1N1	USA	2009
A_Yamaguchi_22_2009_H1N1	H1N1	Japan	2009
A_Mexico_InDRE4114_2009_H1N1	H1N1	Mexico	2009
A_Bayern_63_2009_H1N1	H1N1	Germany	2009
A_Amagasaki_2_2009_H1N1	H1N1	Japan	2009
A_Amagasaki_1_2009_H1N1	H1N1	Japan	2009
A_New_York_3244_2009_H1N1	H1N1	USA	2009
A_Canada-NS_RV1538_2009_H1N1	H1N1	Canada	2009
A_Wisconsin_629-S0229_2009_H1N1	H1N1	USA	2009
A_Canada-NS_RV1536_2009_H1N1	H1N1	Canada	2009
A_New_York_3240_2009_H1N1	H1N1	USA	2009
A_Mexico_InDRE4115_2009_H1N1	H1N1	Mexico	2009
A_Kobe_1_2009_H1N1	H1N1	Japan	2009
A_Ontario_778873_2010_H1N1	H1N1	Canada	2010
A_Albany_26_1957_H2N2	H2N2	USA	1957-11-12
A_Albany_5_1958_H2N2	H2N2	USA	1958-01-29
A_Vietnam_UT3028_2003_H5N1	H5N1	Viet Nam	2003-12-28
A_Vietnam_UT3030_2003_H5N1	H5N1	Viet Nam	2003-12-29
A_Vietnam_UT3028II_2003_H5N1	H5N1	Viet Nam	2003-12-29
A_Vietnam_UT3035_2003_H5N1	H5N1	Viet Nam	2003-12-31
A_Vietnam_UT3040_2004_H5N1	H5N1	Viet Nam	2004-01-06
A_Vietnam_UT3040II_2004_H5N1	H5N1	Viet Nam	2004-01-07
A_Vietnam_UT3062_2004_H5N1	H5N1	Viet Nam	2004-01-16
A_Vietnam_UT3047III_2004_H5N1	H5N1	Viet Nam	2004-01-20
A_Vietnam_UT30259_2004_H5N1	H5N1	Viet Nam	2004-07-27
A_Vietnam_HN30262IIIM3_2004_H5N1	H5N1	Viet Nam	2004-08-04
A_Vietnam_UT30408III_2005_H5N1	H5N1	Viet Nam	2005-02-27
A_Indonesia_5_2005_H5N1	H5N1	Indonesia	2005-07-08
A_Indonesia_CDC7_2005_H5N1	H5N1	Indonesia	2005-09-29
A_Vietnam_UT30850_2005_H5N1	H5N1	Viet Nam	2005-10-28
A_Indonesia_CDC184_2005_H5N1	H5N1	Indonesia	2005-11-08
A_Indonesia_160H_2005_H5N1	H5N1	Indonesia	2005-11-08
A_Indonesia_175H_2005_H5N1	H5N1	Indonesia	2005-11-11
A_Indonesia_CDC287E_2005_H5N1	H5N1	Indonesia	2005-12-13
A_Indonesia_CDC292T_2005_H5N1	H5N1	Indonesia	2005-12-15
A_Indonesia_CDC329_2006_H5N1	H5N1	Indonesia	2006-01-14
A_Indonesia_CDC326_2006_H5N1	H5N1	Indonesia	2006-01-15
A_Indonesia_CDC326T_2006_H5N1	H5N1	Indonesia	2006-01-16
A_Indonesia_CDC326N_2006_H5N1	H5N1	Indonesia	2006-01-17
A_Indonesia_304H_2006_H5N1	H5N1	Indonesia	2006-01-30
A_Indonesia_CDC357_2006_H5N1	H5N1	Indonesia	2006-01-30
A_Indonesia_298H_2006_H5N1	H5N1	Indonesia	2006-02-03
A_Indonesia_CDC370_2006_H5N1	H5N1	Indonesia	2006-02-10
A_Indonesia_CDC370E_2006_H5N1	H5N1	Indonesia	2006-02-10
A_Indonesia_CDC390_2006_H5N1	H5N1	Indonesia	2006-02-20
A_Indonesia_341H_2006_H5N1	H5N1	Indonesia	2006-02-21
A_Indonesia_CDC523T_2006_H5N1	H5N1	Indonesia	2006-03-23
A_Indonesia_CDC523_2006_H5N1	H5N1	Indonesia	2006-03-23
A_Indonesia_CDC523E_2006_H5N1	H5N1	Indonesia	2006-03-23
A_Indonesia_CDC582_2006_H5N1	H5N1	Indonesia	2006-04-26
A_Indonesia_538H_2006_H5N1	H5N1	Indonesia	2006-05-09
A_Indonesia_CDC595_2006_H5N1	H5N1	Indonesia	2006-05-09
A_Indonesia_534H_2006_H5N1	H5N1	Indonesia	2006-05-09
A_Indonesia_CDC594_2006_H5N1	H5N1	Indonesia	2006-05-09
A_Indonesia_535H_2006_H5N1	H5N1	Indonesia	2006-05-10
A_Indonesia_CDC596_2006_H5N1	H5N1	Indonesia	2006-05-10
A_Indonesia_CDC597_2006_H5N1	H5N1	Indonesia	2006-05-10
A_Indonesia_CDC610_2006_H5N1	H5N1	Indonesia	2006-05-11
A_Indonesia_CDC599_2006_H5N1	H5N1	Indonesia	2006-05-11
A_Indonesia_CDC599N_2006_H5N1	H5N1	Indonesia	2006-05-12
A_Indonesia_546H_2006_H5N1	H5N1	Indonesia	2006-05-13
A_Indonesia_CDC623_2006_H5N1	H5N1	Indonesia	2006-05-18
A_Indonesia_CDC623E_2006_H5N1	H5N1	Indonesia	2006-05-19
A_Indonesia_CDC624E_2006_H5N1	H5N1	Indonesia	2006-05-19
A_Indonesia_CDC624_2006_H5N1	H5N1	Indonesia	2006-05-19
A_Indonesia_560H_2006_H5N1	H5N1	Indonesia	2006-05-20
A_Indonesia_CDC625_2006_H5N1	H5N1	Indonesia	2006-05-21
A_Indonesia_CDC625L_2006_H5N1	H5N1	Indonesia	2006-05-22
A_Indonesia_CDC634T_2006_H5N1	H5N1	Indonesia	2006-05-23
A_Indonesia_CDC634P_2006_H5N1	H5N1	Indonesia	2006-05-23
A_Indonesia_CDC634_2006_H5N1	H5N1	Indonesia	2006-05-23
A_Indonesia_567H_2006_H5N1	H5N1	Indonesia	2006-05-29
A_Indonesia_CDC644T_2006_H5N1	H5N1	Indonesia	2006-05-29
A_Indonesia_CDC644_2006_H5N1	H5N1	Indonesia	2006-05-30
A_Indonesia_569H_2006_H5N1	H5N1	Indonesia	2006-06-01
A_Indonesia_583H_2006_H5N1	H5N1	Indonesia	2006-06-13
A_Indonesia_CDC669_2006_H5N1	H5N1	Indonesia	2006-06-13
A_Indonesia_CDC669P_2006_H5N1	H5N1	Indonesia	2006-06-13
A_Indonesia_CDC699_2006_H5N1	H5N1	Indonesia	2006-07-06
A_Indonesia_604H_2006_H5N1	H5N1	Indonesia	2006-07-06
A_Indonesia_CDC739_2006_H5N1	H5N1	Indonesia	2006-08-05
A_Indonesia_CDC742_2006_H5N1	H5N1	Indonesia	2006-08-07
A_Thailand_NBL1_2006_H5N1	H5N1	Thailand	2006-08-10
A_Indonesia_CDC835_2006_H5N1	H5N1	Indonesia	2006-09-22
A_Indonesia_CDC836T_2006_H5N1	H5N1	Indonesia	2006-09-24
A_Indonesia_CDC836_2006_H5N1	H5N1	Indonesia	2006-09-24
A_Indonesia_CDC887_2006_H5N1	H5N1	Indonesia	2006-10-14
A_Indonesia_CDC938_2006_H5N1	H5N1	Indonesia	2006-11-10
A_Indonesia_CDC938E_2006_H5N1	H5N1	Indonesia	2006-11-10
A_Indonesia_CDC940_2006_H5N1	H5N1	Indonesia	2006-11-12
A_Indonesia_CDC1031_2007_H5N1	H5N1	Indonesia	2007-01-05
A_Indonesia_CDC1031T_2007_H5N1	H5N1	Indonesia	2007-01-05
A_Indonesia_CDC1031RE2_2007_H5N1	H5N1	Indonesia	2007-01-05
A_Indonesia_CDC1032_2007_H5N1	H5N1	Indonesia	2007-01-06
A_Indonesia_CDC1031T2_2007_H5N1	H5N1	Indonesia	2007-01-06
A_Indonesia_CDC1032T_2007_H5N1	H5N1	Indonesia	2007-01-07
A_Indonesia_CDC1032N_2007_H5N1	H5N1	Indonesia	2007-01-07
A_Indonesia_CDC1046_2007_H5N1	H5N1	Indonesia	2007-01-11
A_Indonesia_CDC1047_2007_H5N1	H5N1	Indonesia	2007-01-12
A_Vietnam_UT31203A_2007_H5N1	H5N1	Viet Nam	2007-05-19
A_Vietnam_UT31244II_2007_H5N1	H5N1	Viet Nam	2007-06-09
A_Vietnam_UT31244III_2007_H5N1	H5N1	Viet Nam	2007-06-19
A_Vietnam_UT31312II_2007_H5N1	H5N1	Viet Nam	2007-07-26
A_Vietnam_HN31388M1_2007_H5N1	H5N1	Viet Nam	2007-12-14
A_Vietnam_UT31394II_2008_H5N1	H5N1	Viet Nam	2008-01-17
A_Vietnam_UT31412II_2008_H5N1	H5N1	Viet Nam	2008-02-09
A_Vietnam_UT31413II_2008_H5N1	H5N1	Viet Nam	2008-02-13
A_Vietnam_HN31432M_2008_H5N1	H5N1	Viet Nam	2008-02-21
A_Mexico_LaGloria-4_2009_H1N1	H1N1	Mexico	2009-03-24
A_Mexico_LaGloria-8_2009_H1N1	H1N1	Mexico	2009-03-25
A_Mexico_4108_2009_H1N1	H1N1	Mexico	2009-04-03
A_Mexico_LaGloria-3_2009_H1N1	H1N1	Mexico	2009-04-03
A_Mexico_4115_2009_H1N1	H1N1	Mexico	2009-04-07
A_California_08_2009_H1N1	H1N1	USA	2009-04-09
A_California_07_2009_H1N1	H1N1	USA	2009-04-09
A_San_Antonio_PR921_2009_H1N1	H1N1	USA	2009-04-14
A_Texas_04_2009_H1N1	H1N1	USA	2009-04-14
A_Mexico_4486_2009_H1N1	H1N1	Mexico	2009-04-14
A_Mexico_InDRE4487_2009_H1N1	H1N1	Mexico	2009-04-14
A_Texas_05_2009_H1N1	H1N1	USA	2009-04-15
A_San_Antonio_PR922_2009_H1N1	H1N1	USA	2009-04-15
A_Mexico_4269_2009_H1N1	H1N1	Mexico	2009-04-15
A_Texas_15_2009_H1N1	H1N1	USA	2009-04-15
A_Canada-QC_RV1595_2009_H1N1	H1N1	Canada	2009-04-16
A_California_06_2009_H1N1	H1N1	USA	2009-04-16
A_Mexico_4604_2009_H1N1	H1N1	Mexico	2009-04-19
A_Mexico_4603_2009_H1N1	H1N1	Mexico	2009-04-19
A_Brawley_40082_2009_H1N1	H1N1	USA	2009-04-21
A_Arizona_01_2009_H1N1	H1N1	USA	2009-04-22
A_Indiana_09_2009_H1N1	H1N1	USA	2009-04-22
A_Brawley_40081_2009_H1N1	H1N1	USA	2009-04-22
A_San_Antonio_PR923_2009_H1N1	H1N1	USA	2009-04-23
A_Canada-ON_RV1527_2009_H1N1	H1N1	Canada	2009-04-24
A_New_York_22_2009_H1N1	H1N1	USA	2009-04-24
A_Ohio_07_2009_H1N1	H1N1	USA	2009-04-24
A_New_York_31_2009_H1N1	H1N1	USA	2009-04-24
A_New_York_23_2009_H1N1	H1N1	USA	2009-04-24
A_New_York_21_2009_H1N1	H1N1	USA	2009-04-24
A_New_York_3210_2009_H1N1	H1N1	USA	2009-04-24
A_Texas_08_2009_H1N1	H1N1	USA	2009-04-24
A_Iowa_04_2009_H1N1	H1N1	USA	2009-04-24
A_Kansas_02_2009_H1N1	H1N1	USA	2009-04-24
A_Toronto_3141_2009_H1N1	H1N1	Canada	2009-04-24
A_Canada-NS_RV1535_2009_H1N1	H1N1	Canada	2009-04-24
A_Kansas_03_2009_H1N1	H1N1	USA	2009-04-24
A_New_York_06_2009_H1N1	H1N1	USA	2009-04-25
A_California_14_2009_H1N1	H1N1	USA	2009-04-25
A_New_York_09_2009_H1N1	H1N1	USA	2009-04-25
A_New_York_13_2009_H1N1	H1N1	USA	2009-04-25
A_New_York_15_2009_H1N1	H1N1	USA	2009-04-25
A_New_York_20_2009_H1N1	H1N1	USA	2009-04-25
A_New_York_10_2009_H1N1	H1N1	USA	2009-04-25
A_New_York_11_2009_H1N1	H1N1	USA	2009-04-25
A_New_York_12_2009_H1N1	H1N1	USA	2009-04-25
A_New_York_3191_2009_H1N1	H1N1	USA	2009-04-25
A_New_York_19_2009_H1N1	H1N1	USA	2009-04-25
A_New_York_3214_2009_H1N1	H1N1	USA	2009-04-25
A_New_York_3209_2009_H1N1	H1N1	USA	2009-04-25
A_New_York_3002_2009_H1N1	H1N1	USA	2009-04-25
A_New_York_3215_2009_H1N1	H1N1	USA	2009-04-25
A_Texas_09_2009_H1N1	H1N1	USA	2009-04-25
A_Mexico_48N_2009_H1N1	H1N1	Mexico	2009-04-25
A_Mexico_47N_2009_H1N1	H1N1	Mexico	2009-04-25
A_Massachusetts_06_2009_H1N1	H1N1	USA	2009-04-26
A_New_York_3205_2009_H1N1	H1N1	USA	2009-04-26
A_New_York_3207_2009_H1N1	H1N1	USA	2009-04-26
A_South_Carolina_09_2009_H1N1	H1N1	USA	2009-04-26
A_Canada-PQ_RV1586_2009_H1N1	H1N1	Canada	2009-04-26
A_New_York_3176_2009_H1N1	H1N1	USA	2009-04-26
A_New_York_3206_2009_H1N1	H1N1	USA	2009-04-26
A_New_York_3166_2009_H1N1	H1N1	USA	2009-04-26
A_New_York_3169_2009_H1N1	H1N1	USA	2009-04-26
A_New_York_3168_2009_H1N1	H1N1	USA	2009-04-26
A_Arizona_02_2009_H1N1	H1N1	USA	2009-04-26
A_New_York_3186_2009_H1N1	H1N1	USA	2009-04-26
A_Texas_22_2009_H1N1	H1N1	USA	2009-04-26
A_Canada-ON_RV1590_2009_H1N1	H1N1	Canada	2009-04-26
A_Michigan_02_2009_H1N1	H1N1	USA	2009-04-26
A_New_York_1669_2009_H1N1	H1N1	USA	2009-04-26
A_New_York_3014_2009_H1N1	H1N1	USA	2009-04-27
A_New_York_3012_2009_H1N1	H1N1	USA	2009-04-27
A_New_York_3260_2009_H1N1	H1N1	USA	2009-04-27
A_New_York_3203_2009_H1N1	H1N1	USA	2009-04-27
A_New_York_1682_2009_H1N1	H1N1	USA	2009-04-27
A_New_York_3008_2009_H1N1	H1N1	USA	2009-04-27
A_New_York_3262_2009_H1N1	H1N1	USA	2009-04-27
A_Alabama_02_2009_H1N1	H1N1	USA	2009-04-27
A_New_York_3204_2009_H1N1	H1N1	USA	2009-04-27
A_New_York_3007_2009_H1N1	H1N1	USA	2009-04-27
A_New_York_3225_2009_H1N1	H1N1	USA	2009-04-27
A_Canada-ON_RV1589_2009_H1N1	H1N1	Canada	2009-04-27
A_New_York_3049_2009_H1N1	H1N1	USA	2009-04-27
A_Mexico_InDRE13547_2009_H1N1	H1N1	Mexico	2009-04-27
A_Canada-BC_RV1720_2009_H1N1	H1N1	Canada	2009-04-27
A_Canada-BC_RV1719_2009_H1N1	H1N1	Canada	2009-04-27
A_Canada-BC_RV1718_2009_H1N1	H1N1	Canada	2009-04-27
A_Canada-NS_RV1582_2009_H1N1	H1N1	Canada	2009-04-27
A_Florida_04_2009_H1N1	H1N1	USA	2009-04-27
A_Canada-NS_RV1572_2009_H1N1	H1N1	Canada	2009-04-27
A_Colorado_03_2009_H1N1	H1N1	USA	2009-04-27
A_Minnesota_02_2009_H1N1	H1N1	USA	2009-04-27
A_Canada-ON_RV1545_2009_H1N1	H1N1	Canada	2009-04-27
A_New_York_3172_2009_H1N1	H1N1	USA	2009-04-27
A_New_York_3184_2009_H1N1	H1N1	USA	2009-04-28
A_Cherry_Point_WR1355_2009_H1N1	H1N1	USA	2009-04-28
A_New_York_3195_2009_H1N1	H1N1	USA	2009-04-28
A_Canada-AB_RV1531_2009_H1N1	H1N1	Canada	2009-04-28
A_Houston_13OS_2009_H1N1	H1N1	USA	2009-04-28
A_New_York_3196_2009_H1N1	H1N1	USA	2009-04-28
A_New_York_3173_2009_H1N1	H1N1	USA	2009-04-28
A_New_York_3193_2009_H1N1	H1N1	USA	2009-04-28
A_New_York_3167_2009_H1N1	H1N1	USA	2009-04-28
A_New_York_3199_2009_H1N1	H1N1	USA	2009-04-28
A_Mexico_InDRE13551_2009_H1N1	H1N1	Mexico	2009-04-28
A_Catalonia_63_2009_H1N1	H1N1	Spain	2009-04-28
A_England_195_2009_H1N1	H1N1	United Kingdom	2009-04-28
A_New_York_3188_2009_H1N1	H1N1	USA	2009-04-28
A_New_York_3230_2009_H1N1	H1N1	USA	2009-04-28
A_New_York_3235_2009_H1N1	H1N1	USA	2009-04-28
A_New_York_3237_2009_H1N1	H1N1	USA	2009-04-28
A_New_York_3227_2009_H1N1	H1N1	USA	2009-04-28
A_New_York_3238_2009_H1N1	H1N1	USA	2009-04-28
A_New_York_3211_2009_H1N1	H1N1	USA	2009-04-28
A_New_York_3181_2009_H1N1	H1N1	USA	2009-04-28
A_New_York_3124_2009_H1N1	H1N1	USA	2009-04-28
A_New_York_3183_2009_H1N1	H1N1	USA	2009-04-28
A_New_York_3236_2009_H1N1	H1N1	USA	2009-04-28
A_New_York_3234_2009_H1N1	H1N1	USA	2009-04-28
A_Canada-PQ_RV1602_2009_H1N1	H1N1	Canada	2009-04-28
A_New_York_3348_2009_H1N1	H1N1	USA	2009-04-28
A_New_York_3178_2009_H1N1	H1N1	USA	2009-04-28
A_Wisconsin_629-D01505_2009_H1N1	H1N1	USA	2009-04-28
A_Rhode_Island_02_2009_H1N1	H1N1	USA	2009-04-28
A_San_Diego_WRAIR1648P_2009_H1N1	H1N1	USA	2009-04-28
A_Brawley_WR1635P_2009_H1N1	H1N1	USA	2009-04-28
A_Mexico_InDRE13495_2009_H1N1	H1N1	Mexico	2009-04-29
A_Netherlands_602_2009_H1N1	H1N1	Netherlands	2009-04-29
A_Paris_2573_2009_H1N1	H1N1	France	2009-04-29
A_New_York_3099_2009_H1N1	H1N1	USA	2009-04-29
A_New_York_3189_2009_H1N1	H1N1	USA	2009-04-29
A_Maryland_05_2009_H1N1	H1N1	USA	2009-04-29
A_Wisconsin_629-D01642_2009_H1N1	H1N1	USA	2009-04-29
A_Wisconsin_629-D01486_2009_H1N1	H1N1	USA	2009-04-29
A_New_York_3265_2009_H1N1	H1N1	USA	2009-04-29
A_New_York_3185_2009_H1N1	H1N1	USA	2009-04-29
A_New_York_3264_2009_H1N1	H1N1	USA	2009-04-29
A_New_York_3190_2009_H1N1	H1N1	USA	2009-04-29
A_Mexico_InDRE13555_2009_H1N1	H1N1	Mexico	2009-04-29
A_Mexico_InDRE13494_2009_H1N1	H1N1	Mexico	2009-04-29
A_Brawley_WR1636P_2009_H1N1	H1N1	USA	2009-04-29
A_Canada-NS_RV1552_2009_H1N1	H1N1	Canada	2009-04-29
A_Canada-NB_RV1546_2009_H1N1	H1N1	Canada	2009-04-29
A_New_York_3261_2009_H1N1	H1N1	USA	2009-04-29
A_New_York_3247_2009_H1N1	H1N1	USA	2009-04-29
A_Canada-NS_RV1554_2009_H1N1	H1N1	Canada	2009-04-29
A_Canada-NS_RV1551_2009_H1N1	H1N1	Canada	2009-04-29
A_New_York_3074_2009_H1N1	H1N1	USA	2009-04-29
A_Paris_2590_2009_H1N1	H1N1	France	2009-04-30
A_Cherry_Point_WR0080_2009_H1N1	H1N1	USA	2009-04-30
A_Paris_2580_2009_H1N1	H1N1	France	2009-04-30
A_New_York_3232_2009_H1N1	H1N1	USA	2009-04-30
A_New_York_3194_2009_H1N1	H1N1	USA	2009-04-30
A_New_York_3365_2009_H1N1	H1N1	USA	2009-04-30
A_San_Diego_WR1629P_2009_H1N1	H1N1	USA	2009-04-30
A_New_York_3100_2009_H1N1	H1N1	USA	2009-04-30
A_Canada-SK_RV1788_2009_H1N1	H1N1	Canada	2009-04-30
A_Canada-SK_RV1683_2009_H1N1	H1N1	Canada	2009-04-30
A_Canada-NS_RV1561_2009_H1N1	H1N1	Canada	2009-04-30
A_Canada-NS_RV1562_2009_H1N1	H1N1	Canada	2009-04-30
A_Canada-NS_RV1560_2009_H1N1	H1N1	Canada	2009-04-30
A_Canada-NS_RV1559_2009_H1N1	H1N1	Canada	2009-04-30
A_Hong_Kong_415742_2009_H1N1	H1N1	Hong Kong	2009-04-30
A_Wisconsin_629-D02141_2009_H1N1	H1N1	USA	2009-04-30
A_Canada-NS_RV1565_2009_H1N1	H1N1	Canada	2009-04-30
A_Wisconsin_629-D01773_2009_H1N1	H1N1	USA	2009-04-30
A_Wisconsin_629-D00767_2009_H1N1	H1N1	USA	2009-04-30
A_Wisconsin_629-D02361_2009_H1N1	H1N1	USA	2009-04-30
A_Wisconsin_629-D00750_2009_H1N1	H1N1	USA	2009-04-30
A_Wisconsin_629-D00447_2009_H1N1	H1N1	USA	2009-04-30
A_Wisconsin_629-D00015_2009_H1N1	H1N1	USA	2009-04-30
A_Wisconsin_629-D01529_2009_H1N1	H1N1	USA	2009-04-30
A_Mexico_City_024_2009_H1N1	H1N1	Mexico	2009-04-30
A_Wisconsin_629-D01558_2009_H1N1	H1N1	USA	2009-04-30
A_Mexico_City_019_2009_H1N1	H1N1	Mexico	2009-04-30
A_San_Diego_WR1631P_2009_H1N1	H1N1	USA	2009-04-30
A_Mexico_City_020_2009_H1N1	H1N1	Mexico	2009-04-30
A_New_York_3187_2009_H1N1	H1N1	USA	2009-05-01
A_Paris_2592_2009_H1N1	H1N1	France	2009-05-01
A_Canada-AB_RV1644_2009_H1N1	H1N1	Canada	2009-05-01
A_Houston_15OS_2009_H1N1	H1N1	USA	2009-05-01
A_Houston_15H_2009_H1N1	H1N1	USA	2009-05-01
A_Houston_14H_2009_H1N1	H1N1	USA	2009-05-01
A_Houston_14OS_2009_H1N1	H1N1	USA	2009-05-01
A_Wisconsin_629-D01817_2009_H1N1	H1N1	USA	2009-05-01
A_Mexico_City_025_2009_H1N1	H1N1	Mexico	2009-05-01
A_Wisconsin_629-D01793_2009_H1N1	H1N1	USA	2009-05-01
A_New_York_3345_2009_H1N1	H1N1	USA	2009-05-01
A_Wisconsin_629-D02028_2009_H1N1	H1N1	USA	2009-05-01
A_Mexico_City_021_2009_H1N1	H1N1	Mexico	2009-05-01
A_Wisconsin_629-D00677_2009_H1N1	H1N1	USA	2009-05-01
A_Wisconsin_629-D01308_2009_H1N1	H1N1	USA	2009-05-01
A_Wisconsin_629-D01861_2009_H1N1	H1N1	USA	2009-05-01
A_Mexico_City_023_2009_H1N1	H1N1	Mexico	2009-05-01
A_New_York_3443_2009_H1N1	H1N1	USA	2009-05-01
A_Paris_2591_2009_H1N1	H1N1	France	2009-05-01
A_San_Diego_WR1633P_2009_H1N1	H1N1	USA	2009-05-01
A_New_York_3307_2009_H1N1	H1N1	USA	2009-05-01
A_Wisconsin_629-D02312_2009_H1N1	H1N1	USA	2009-05-02
A_New_York_3177_2009_H1N1	H1N1	USA	2009-05-02
A_Cherry_Point_WR0102_2009_H1N1	H1N1	USA	2009-05-02
A_New_York_3170_2009_H1N1	H1N1	USA	2009-05-02
A_New_York_3408_2009_H1N1	H1N1	USA	2009-05-02
A_Cherry_Point_WR0101_2009_H1N1	H1N1	USA	2009-05-02
A_Mexico_City_022_2009_H1N1	H1N1	Mexico	2009-05-02
A_Wisconsin_629-D02408_2009_H1N1	H1N1	USA	2009-05-02
A_San_Diego_WR1641P_2009_H1N1	H1N1	USA	2009-05-02
A_Korea_01_2009_H1N1	H1N1	South Korea	2009-05-02
A_Wisconsin_629-D02262_2009_H1N1	H1N1	USA	2009-05-02
A_Wisconsin_629-D01189_2009_H1N1	H1N1	USA	2009-05-02
A_Wisconsin_629-D02455_2009_H1N1	H1N1	USA	2009-05-02
A_Wisconsin_629-D01980_2009_H1N1	H1N1	USA	2009-05-02
A_Wisconsin_629-D01735_2009_H1N1	H1N1	USA	2009-05-02
A_Cherry_Point_WR0100_2009_H1N1	H1N1	USA	2009-05-02
A_Wisconsin_629-D00933_2009_H1N1	H1N1	USA	2009-05-02
A_Wisconsin_629-D00244_2009_H1N1	H1N1	USA	2009-05-02
A_Mexico_City_026_2009_H1N1	H1N1	Mexico	2009-05-02
A_San_Diego_WR1634P_2009_H1N1	H1N1	USA	2009-05-02
A_Italy_05_2009_H1N1	H1N1	Italy	2009-05-03
A_Wisconsin_629-D01606_2009_H1N1	H1N1	USA	2009-05-03
A_Wisconsin_629-D01296_2009_H1N1	H1N1	USA	2009-05-03
A_Wisconsin_629-D02473_2009_H1N1	H1N1	USA	2009-05-03
A_Wisconsin_629-D01705_2009_H1N1	H1N1	USA	2009-05-03
A_Wisconsin_629-D00498_2009_H1N1	H1N1	USA	2009-05-03
A_Wisconsin_629-D01017_2009_H1N1	H1N1	USA	2009-05-03
A_Wisconsin_629-D00869_2009_H1N1	H1N1	USA	2009-05-03
A_Wisconsin_629-D01092_2009_H1N1	H1N1	USA	2009-05-03
A_Canada-SK_RV1767_2009_H1N1	H1N1	Canada	2009-05-04
A_Brandenburg_20_2009_H1N1	H1N1	Germany	2009-05-04
A_Wisconsin_629-D01058_2009_H1N1	H1N1	USA	2009-05-04
A_Wisconsin_629-D01226_2009_H1N1	H1N1	USA	2009-05-04
A_Wisconsin_629-D00790_2009_H1N1	H1N1	USA	2009-05-04
A_Houston_22OS_2009_H1N1	H1N1	USA	2009-05-04
A_Houston_22H_2009_H1N1	H1N1	USA	2009-05-04
A_Wisconsin_629-D00807_2009_H1N1	H1N1	USA	2009-05-04
A_New_York_3313_2009_H1N1	H1N1	USA	2009-05-04
A_Wisconsin_629-D01415_2009_H1N1	H1N1	USA	2009-05-04
A_New_York_3337_2009_H1N1	H1N1	USA	2009-05-04
A_New_York_3338_2009_H1N1	H1N1	USA	2009-05-04
A_Sachsen-Anhalt_101_2009_H1N1	H1N1	Germany	2009-05-04
A_Wisconsin_629-D01962_2009_H1N1	H1N1	USA	2009-05-04
A_Wisconsin_629-D01764_2009_H1N1	H1N1	USA	2009-05-04
A_Craven_WR0093_2009_H1N1	H1N1	USA	2009-05-04
A_Wisconsin_629-D00378_2009_H1N1	H1N1	USA	2009-05-04
A_Wisconsin_629-D02425_2009_H1N1	H1N1	USA	2009-05-04
A_Wisconsin_629-D00183_2009_H1N1	H1N1	USA	2009-05-04
A_Wisconsin_629-D02432_2009_H1N1	H1N1	USA	2009-05-04
A_Wisconsin_629-D00349_2009_H1N1	H1N1	USA	2009-05-04
A_Wisconsin_629-D00714_2009_H1N1	H1N1	USA	2009-05-04
A_Wisconsin_629-D01880_2009_H1N1	H1N1	USA	2009-05-04
A_Wisconsin_629-D01810_2009_H1N1	H1N1	USA	2009-05-04
A_Wisconsin_629-D01251_2009_H1N1	H1N1	USA	2009-05-04
A_Wisconsin_629-D00396_2009_H1N1	H1N1	USA	2009-05-04
A_Wisconsin_629-D02272_2009_H1N1	H1N1	USA	2009-05-04
A_New_York_3460_2009_H1N1	H1N1	USA	2009-05-04
A_Craven_WR0019_2009_H1N1	H1N1	USA	2009-05-05
A_New_York_3364_2009_H1N1	H1N1	USA	2009-05-06
A_Canada-SK_RV1798_2009_H1N1	H1N1	Canada	2009-05-06
A_Thailand_104_2009_H1N1	H1N1	Thailand	2009-05-06
A_Wisconsin_629-D00228_2009_H1N1	H1N1	USA	2009-05-06
A_New_York_3351_2009_H1N1	H1N1	USA	2009-05-06
A_New_York_3324_2009_H1N1	H1N1	USA	2009-05-06
A_New_York_3352_2009_H1N1	H1N1	USA	2009-05-06
A_New_York_3323_2009_H1N1	H1N1	USA	2009-05-06
A_Sachsen-Anhalt_97_2009_H1N1	H1N1	Germany	2009-05-06
A_Canada-QC_RV1759_2009_H1N1	H1N1	Canada	2009-05-07
A_Norway_1168_2009_H1N1	H1N1	Norway	2009-05-07
A_Canada-SK_RV1794_2009_H1N1	H1N1	Canada	2009-05-07
A_Canada-SK_RV1797_2009_H1N1	H1N1	Canada	2009-05-07
A_Wisconsin_629-D00487_2009_H1N1	H1N1	USA	2009-05-07
A_Mexico_City_001_2009_H1N1	H1N1	Mexico	2009-05-07
A_Washington_14_2009_H1N1	H1N1	USA	2009-05-07
A_Wisconsin_629-D01313_2009_H1N1	H1N1	USA	2009-05-08
A_Wisconsin_629-D02452_2009_H1N1	H1N1	USA	2009-05-08
A_New_York_3389_2009_H1N1	H1N1	USA	2009-05-08
A_Mexico_City_002_2009_H1N1	H1N1	Mexico	2009-05-08
A_Narita_1_2009_H1N1	H1N1	Japan	2009-05-08
A_Canada-SK_RV1793_2009_H1N1	H1N1	Canada	2009-05-08
A_New_York_3354_2009_H1N1	H1N1	USA	2009-05-08
A_Canada-PQ_RV1758_2009_H1N1	H1N1	Canada	2009-05-08
A_Canada-MB_RV1765_2009_H1N1	H1N1	Canada	2009-05-08
A_San_Diego_WR1630P_2009_H1N1	H1N1	USA	2009-05-08
A_Wisconsin_629-D00905_2009_H1N1	H1N1	USA	2009-05-08
A_Wisconsin_629-D01909_2009_H1N1	H1N1	USA	2009-05-08
A_Norway_1177_2009_H1N1	H1N1	Norway	2009-05-08
A_Mexico_City_004_2009_H1N1	H1N1	Mexico	2009-05-08
A_Mexico_City_003_2009_H1N1	H1N1	Mexico	2009-05-08
A_Mexico_City_005_2009_H1N1	H1N1	Mexico	2009-05-08
A_Toronto_C2781_2009_H1N1	H1N1	Canada	2009-05-09
A_Mexico_City_007_2009_H1N1	H1N1	Mexico	2009-05-09
A_Mexico_City_017_2009_H1N1	H1N1	Mexico	2009-05-09
A_Mexico_City_015_2009_H1N1	H1N1	Mexico	2009-05-09
A_Mexico_City_010_2009_H1N1	H1N1	Mexico	2009-05-09
A_Mexico_City_013_2009_H1N1	H1N1	Mexico	2009-05-09
A_Mexico_City_014_2009_H1N1	H1N1	Mexico	2009-05-09
A_Wisconsin_629-D01919_2009_H1N1	H1N1	USA	2009-05-09
A_Mexico_City_011_2009_H1N1	H1N1	Mexico	2009-05-09
A_Mexico_City_012_2009_H1N1	H1N1	Mexico	2009-05-09
A_Mexico_City_006_2009_H1N1	H1N1	Mexico	2009-05-09
A_Wisconsin_629-D01055_2009_H1N1	H1N1	USA	2009-05-09
A_Sichuan_1_2009_H1N1	H1N1	China	2009-05-10
A_Shandong_1_2009_H1N1	H1N1	China	2009-05-10
A_Wisconsin_629-D01482_2009_H1N1	H1N1	USA	2009-05-10
A_Wisconsin_629-D00179_2009_H1N1	H1N1	USA	2009-05-10
A_Mexico_City_018_2009_H1N1	H1N1	Mexico	2009-05-10
A_Mexico_City_008_2009_H1N1	H1N1	Mexico	2009-05-10
A_New_York_3413_2009_H1N1	H1N1	USA	2009-05-11
A_Paris_2629_2009_H1N1	H1N1	France	2009-05-11
A_New_York_3455_2009_H1N1	H1N1	USA	2009-05-11
A_New_York_3454_2009_H1N1	H1N1	USA	2009-05-11
A_Mexico_City_009_2009_H1N1	H1N1	Mexico	2009-05-12
A_New_York_3488_2009_H1N1	H1N1	USA	2009-05-12
A_New_York_3418_2009_H1N1	H1N1	USA	2009-05-12
A_Wisconsin_629-D01851_2009_H1N1	H1N1	USA	2009-05-12
A_New_York_3498_2009_H1N1	H1N1	USA	2009-05-12
A_Wisconsin_629-D01154_2009_H1N1	H1N1	USA	2009-05-13
A_Houston_1H_2009_H1N1	H1N1	USA	2009-05-13
A_New_York_3420_2009_H1N1	H1N1	USA	2009-05-13
A_New_York_3449_2009_H1N1	H1N1	USA	2009-05-13
A_Houston_1OS_2009_H1N1	H1N1	USA	2009-05-13
A_Houston_10H_2009_H1N1	H1N1	USA	2009-05-13
A_Houston_10OS_2009_H1N1	H1N1	USA	2009-05-13
A_Wisconsin_629-D01305_2009_H1N1	H1N1	USA	2009-05-13
A_Wisconsin_629-D00064_2009_H1N1	H1N1	USA	2009-05-14
A_New_York_3463_2009_H1N1	H1N1	USA	2009-05-14
A_Wisconsin_629-D00978_2009_H1N1	H1N1	USA	2009-05-14
A_Wisconsin_629-D00997_2009_H1N1	H1N1	USA	2009-05-14
A_Wisconsin_629-D01837_2009_H1N1	H1N1	USA	2009-05-14
A_New_York_3514_2009_H1N1	H1N1	USA	2009-05-14
A_New_York_3744_2009_H1N1	H1N1	USA	2009-05-15
A_Malaysia_820_2009_H1N1	H1N1	Malaysia	2009-05-15
A_San_Diego_WRAIR1647P_2009_H1N1	H1N1	USA	2009-05-15
A_Canada-MB_RV1927_2009_H1N1	H1N1	Canada	2009-05-15
A_Wisconsin_629-D01295_2009_H1N1	H1N1	USA	2009-05-15
A_Wisconsin_629-D01839_2009_H1N1	H1N1	USA	2009-05-15
A_New_York_3532_2009_H1N1	H1N1	USA	2009-05-16
A_Malaysia_854_2009_H1N1	H1N1	Malaysia	2009-05-16
A_Wisconsin_629-D00575_2009_H1N1	H1N1	USA	2009-05-16
A_New_York_3747_2009_H1N1	H1N1	USA	2009-05-16
A_Beijing_02_2009_H1N1	H1N1	China	2009-05-16
A_Wisconsin_629-D00967_2009_H1N1	H1N1	USA	2009-05-16
A_New_York_3545_2009_H1N1	H1N1	USA	2009-05-16
A_Mexico_city_CIA9_2009_H1N1	H1N1	Mexico	2009-05-16
A_New_York_3502_2009_H1N1	H1N1	USA	2009-05-16
A_New_York_3469_2009_H1N1	H1N1	USA	2009-05-16
A_Wisconsin_629-D00434_2009_H1N1	H1N1	USA	2009-05-16
A_Osaka-C_1_2009_H1N1	H1N1	Japan	2009-05-16
A_Osaka_2_2009_H1N1	H1N1	Japan	2009-05-16
A_Osaka_1_2009_H1N1	H1N1	Japan	2009-05-16
A_New_York_3509_2009_H1N1	H1N1	USA	2009-05-16
A_New_York_3499_2009_H1N1	H1N1	USA	2009-05-16
A_Wisconsin_629-D02227_2009_H1N1	H1N1	USA	2009-05-16
A_New_York_3534_2009_H1N1	H1N1	USA	2009-05-17
A_New_York_3501_2009_H1N1	H1N1	USA	2009-05-17
A_New_York_3468_2009_H1N1	H1N1	USA	2009-05-17
A_New_York_3516_2009_H1N1	H1N1	USA	2009-05-17
A_Canada-QC_RV1954_2009_H1N1	H1N1	Canada	2009-05-17
A_Hyogo_2_2009_H1N1	H1N1	Japan	2009-05-17
A_San_Diego_WRAIR1646P_2009_H1N1	H1N1	USA	2009-05-17
A_Hyogo_1_2009_H1N1	H1N1	Japan	2009-05-17
A_Osaka-C_2_2009_H1N1	H1N1	Japan	2009-05-17
A_Wisconsin_629-D00989_2009_H1N1	H1N1	USA	2009-05-17
A_New_York_3574_2009_H1N1	H1N1	USA	2009-05-17
A_Guangdong_01_2009_H1N1	H1N1	China	2009-05-18
A_New_York_3740_2009_H1N1	H1N1	USA	2009-05-18
A_Houston_3OS_2009_H1N1	H1N1	USA	2009-05-18
A_Houston_2H_2009_H1N1	H1N1	USA	2009-05-18
A_Houston_3H_2009_H1N1	H1N1	USA	2009-05-18
A_Himeji_1_2009_H1N1	H1N1	Japan	2009-05-18
A_New_York_3612_2009_H1N1	H1N1	USA	2009-05-18
A_Wisconsin_629-D00722_2009_H1N1	H1N1	USA	2009-05-19
A_San_Diego_WRAIR1649P_2009_H1N1	H1N1	USA	2009-05-19
A_Taiwan_T0724_2009_H1N1	H1N1	Taiwan	2009-05-19
A_New_York_3568_2009_H1N1	H1N1	USA	2009-05-19
A_New_York_3580_2009_H1N1	H1N1	USA	2009-05-19
A_New_York_3528_2009_H1N1	H1N1	USA	2009-05-19
A_New_York_3529_2009_H1N1	H1N1	USA	2009-05-19
A_New_York_3613_2009_H1N1	H1N1	USA	2009-05-19
A_New_York_3563_2009_H1N1	H1N1	USA	2009-05-19
A_Wisconsin_629-D00160_2009_H1N1	H1N1	USA	2009-05-19
A_Wisconsin_629-D00752_2009_H1N1	H1N1	USA	2009-05-19
A_New_York_3741_2009_H1N1	H1N1	USA	2009-05-19
A_New_York_3577_2009_H1N1	H1N1	USA	2009-05-19
A_Canada-MB_RV1968_2009_H1N1	H1N1	Canada	2009-05-19
A_Canada-MB_RV1923_2009_H1N1	H1N1	Canada	2009-05-19
A_Houston_5OS_2009_H1N1	H1N1	USA	2009-05-19
A_Houston_5H_2009_H1N1	H1N1	USA	2009-05-19
A_Shiga_2_2009_H1N1	H1N1	Japan	2009-05-19
A_Wisconsin_629-D00084_2009_H1N1	H1N1	USA	2009-05-19
A_Beijing_502_2009_H1N1	H1N1	China	2009-05-20
A_Beijing_3_2009_H1N1	H1N1	China	2009-05-20
A_New_York_3551_2009_H1N1	H1N1	USA	2009-05-20
A_New_York_3566_2009_H1N1	H1N1	USA	2009-05-20
A_New_York_3623_2009_H1N1	H1N1	USA	2009-05-20
A_New_York_3571_2009_H1N1	H1N1	USA	2009-05-20
A_Brownsville_26OS_2009_H1N1	H1N1	USA	2009-05-20
A_New_York_3582_2009_H1N1	H1N1	USA	2009-05-20
A_New_York_3567_2009_H1N1	H1N1	USA	2009-05-20
A_New_York_3552_2009_H1N1	H1N1	USA	2009-05-20
A_Canada-MB_RV1964_2009_H1N1	H1N1	Canada	2009-05-20
A_Wisconsin_629-D01787_2009_H1N1	H1N1	USA	2009-05-20
A_Canada-MB_RV1967_2009_H1N1	H1N1	Canada	2009-05-20
A_Canada-MB_RV1973_2009_H1N1	H1N1	Canada	2009-05-20
A_Houston_6OS_2009_H1N1	H1N1	USA	2009-05-20
A_Houston_6H_2009_H1N1	H1N1	USA	2009-05-20
A_Wisconsin_629-D01521_2009_H1N1	H1N1	USA	2009-05-20
A_Wisconsin_629-D02427_2009_H1N1	H1N1	USA	2009-05-20
A_Brownsville_27OS_2009_H1N1	H1N1	USA	2009-05-20
A_Moscow_IIV01_2009_H1N1	H1N1	Russia	2009-05-21
A_Moscow_01_2009_H1N1	H1N1	Russia	2009-05-21
A_Brownsville_30OS_2009_H1N1	H1N1	USA	2009-05-21
A_Brownsville_29OS_2009_H1N1	H1N1	USA	2009-05-21
A_New_York_3611_2009_H1N1	H1N1	USA	2009-05-21
A_New_York_3573_2009_H1N1	H1N1	USA	2009-05-21
A_New_York_3576_2009_H1N1	H1N1	USA	2009-05-21
A_Canada-MB_RV1982_2009_H1N1	H1N1	Canada	2009-05-21
A_Beijing_501_2009_H1N1	H1N1	China	2009-05-21
A_Canada-MB_RV1971_2009_H1N1	H1N1	Canada	2009-05-21
A_Houston_7H_2009_H1N1	H1N1	USA	2009-05-21
A_Houston_9OS_2009_H1N1	H1N1	USA	2009-05-21
A_Sakai_2_2009_H1N1	H1N1	Japan	2009-05-21
A_Sakai_1_2009_H1N1	H1N1	Japan	2009-05-21
A_Houston_7OS_2009_H1N1	H1N1	USA	2009-05-21
A_Houston_9H_2009_H1N1	H1N1	USA	2009-05-21
A_New_York_3653_2009_H1N1	H1N1	USA	2009-05-21
A_Taiwan_T1339_2009_H1N1	H1N1	Taiwan	2009-05-22
A_Taiwan_T1338_2009_H1N1	H1N1	Taiwan	2009-05-22
A_Fujian_1_2009_H1N1	H1N1	China	2009-05-22
A_New_York_3627_2009_H1N1	H1N1	USA	2009-05-22
A_Canada-MB_RV1977_2009_H1N1	H1N1	Canada	2009-05-22
A_Shiga_1_2009_H1N1	H1N1	Japan	2009-05-22
A_Canada-MB_RV1983_2009_H1N1	H1N1	Canada	2009-05-22
A_Canada-MB_RV1976_2009_H1N1	H1N1	Canada	2009-05-22
A_Wisconsin_629-D02064_2009_H1N1	H1N1	USA	2009-05-22
A_Wisconsin_629-D02298_2009_H1N1	H1N1	USA	2009-05-22
A_Brownsville_31OS_2009_H1N1	H1N1	USA	2009-05-22
A_Brownsville_31H_2009_H1N1	H1N1	USA	2009-05-22
A_New_York_3614_2009_H1N1	H1N1	USA	2009-05-22
A_Santo_Domingo_0574T_2009_H1N1	H1N1	Dominican Republic	2009-05-23
A_Chile_28_2009_H1N1	H1N1	Chile	2009-05-23
A_Zhejiang_1_2009_H1N1	H1N1	China	2009-05-23
A_Houston_20H_2009_H1N1	H1N1	USA	2009-05-23
A_Houston_20OS_2009_H1N1	H1N1	USA	2009-05-23
A_Beijing_4_2009_H1N1	H1N1	China	2009-05-23
A_Wisconsin_629-D02206_2009_H1N1	H1N1	USA	2009-05-23
A_Wisconsin_629-D00451_2009_H1N1	H1N1	USA	2009-05-23
A_Santo_Domingo_0574_2009_H1N1	H1N1	Dominican Republic	2009-05-23
A_Brownsville_34OS_2009_H1N1	H1N1	USA	2009-05-23
A_Brownsville_34H_2009_H1N1	H1N1	USA	2009-05-23
A_Shanghai_1_2009_H1N1	H1N1	China	2009-05-23
A_Toronto_C0270_2009_H1N1	H1N1	Canada	2009-05-24
A_Santo_Domingo_572N_2009_H1N1	H1N1	Dominican Republic	2009-05-24
A_Santo_Domingo_0573N_2009_H1N1	H1N1	Dominican Republic	2009-05-24
A_New_York_3629_2009_H1N1	H1N1	USA	2009-05-24
A_Canada-MB_RV1975_2009_H1N1	H1N1	Canada	2009-05-24
A_Wisconsin_629-D01445_2009_H1N1	H1N1	USA	2009-05-24
A_Canada-MB_RV2023_2009_H1N1	H1N1	Canada	2009-05-24
A_Shanghai_37T_2009_H1N1	H1N1	China	2009-05-24
A_Chile_36_2009_H1N1	H1N1	Chile	2009-05-25
A_Chile_31_2009_H1N1	H1N1	Chile	2009-05-25
A_Chile_32_2009_H1N1	H1N1	Chile	2009-05-25
A_Chile_42_2009_H1N1	H1N1	Chile	2009-05-25
A_Chile_40_2009_H1N1	H1N1	Chile	2009-05-25
A_New_York_3617_2009_H1N1	H1N1	USA	2009-05-25
A_New_York_3651_2009_H1N1	H1N1	USA	2009-05-25
A_Wisconsin_629-D02324_2009_H1N1	H1N1	USA	2009-05-25
A_Moscow_IIV02_2009_H1N1	H1N1	Russia	2009-05-26
A_Santo_Domingo_565T_2009_H1N1	H1N1	Dominican Republic	2009-05-26
A_Toronto_0462_2009_H1N1	H1N1	Canada	2009-05-26
A_New_York_3625_2009_H1N1	H1N1	USA	2009-05-26
A_Santo_Domingo_568T_2009_H1N1	H1N1	Dominican Republic	2009-05-26
A_Chile_56_2009_H1N1	H1N1	Chile	2009-05-26
A_Wisconsin_629-S0035_2009_H1N1	H1N1	USA	2009-05-26
A_New_York_3655_2009_H1N1	H1N1	USA	2009-05-26
A_New_York_3654_2009_H1N1	H1N1	USA	2009-05-26
A_New_York_3702_2009_H1N1	H1N1	USA	2009-05-26
A_Canada-MB_RV2004_2009_H1N1	H1N1	Canada	2009-05-26
A_Canada-MB_RV1985_2009_H1N1	H1N1	Canada	2009-05-26
A_Wisconsin_629-D01894_2009_H1N1	H1N1	USA	2009-05-26
A_Shizuoka-C_97_2009_H1N1	H1N1	Japan	2009-05-26
A_Ontario_142358_2009_H1N1	H1N1	Canada	2009-05-27
A_Craven_WR1001_2009_H1N1	H1N1	USA	2009-05-27
A_Chile_88_2009_H1N1	H1N1	Chile	2009-05-27
A_Chile_95_2009_H1N1	H1N1	Chile	2009-05-27
A_Italy_49_2009_H1N1	H1N1	Italy	2009-05-27
A_Argentina_HNRG14_2009_H1N1	H1N1	Argentina	2009-05-27
A_Guangdong_02_2009_H1N1	H1N1	China	2009-05-27
A_Canada-MB_RV1989_2009_H1N1	H1N1	Canada	2009-05-27
A_Canada-MB_RV2003_2009_H1N1	H1N1	Canada	2009-05-27
A_Canada-MB_RV2015_2009_H1N1	H1N1	Canada	2009-05-27
A_Canada-MB_RV2043_2009_H1N1	H1N1	Canada	2009-05-27
A_Canada-MB_RV2001_2009_H1N1	H1N1	Canada	2009-05-27
A_Canada-MB_RV2005_2009_H1N1	H1N1	Canada	2009-05-27
A_Wisconsin_629-D01883_2009_H1N1	H1N1	USA	2009-05-27
A_Wisconsin_629-D00949_2009_H1N1	H1N1	USA	2009-05-27
A_Wisconsin_629-D01886_2009_H1N1	H1N1	USA	2009-05-27
A_Wisconsin_629-D00698_2009_H1N1	H1N1	USA	2009-05-27
A_Wisconsin_629-D02276_2009_H1N1	H1N1	USA	2009-05-27
A_Brownsville_36H_2009_H1N1	H1N1	USA	2009-05-27
A_Brownsville_35H_2009_H1N1	H1N1	USA	2009-05-27
A_Brownsville_35OS_2009_H1N1	H1N1	USA	2009-05-27
A_Singapore_ON129_2009_H1N1	H1N1	Singapore	2009-05-28
A_Guangdong_45_2009_H1N1	H1N1	China	2009-05-28
A_Wisconsin_629-D00117_2009_H1N1	H1N1	USA	2009-05-28
A_Chile_158_2009_H1N1	H1N1	Chile	2009-05-28
A_Fuzhou_01_2009_H1N1	H1N1	China	2009-05-28
A_New_York_3709_2009_H1N1	H1N1	USA	2009-05-28
A_Canada-MB_RV2041_2009_H1N1	H1N1	Canada	2009-05-28
A_Canada-MB_RV2010_2009_H1N1	H1N1	Canada	2009-05-28
A_Wisconsin_629-D02144_2009_H1N1	H1N1	USA	2009-05-28
A_Canada-MB_RV2013_2009_H1N1	H1N1	Canada	2009-05-28
A_Wisconsin_629-D01083_2009_H1N1	H1N1	USA	2009-05-28
A_Wisconsin_629-D00829_2009_H1N1	H1N1	USA	2009-05-28
A_Taiwan_T1773_2009_H1N1	H1N1	Taiwan	2009-05-28
A_Wisconsin_629-D01026_2009_H1N1	H1N1	USA	2009-05-28
A_Wisconsin_629-D01262_2009_H1N1	H1N1	USA	2009-05-28
A_Brownsville_37H_2009_H1N1	H1N1	USA	2009-05-28
A_Wisconsin_629-D01779_2009_H1N1	H1N1	USA	2009-05-28
A_Brownsville_37OS_2009_H1N1	H1N1	USA	2009-05-28
A_Guangdong_SB1_2009_H1N1	H1N1	China	2009-05-28
A_Canada-MB_RV2018_2009_H1N1	H1N1	Canada	2009-05-29
A_Chile_180_2009_H1N1	H1N1	Chile	2009-05-29
A_New_York_3715_2009_H1N1	H1N1	USA	2009-05-29
A_Guangdong_05_2009_H1N1	H1N1	China	2009-05-29
A_Wisconsin_629-S0086_2009_H1N1	H1N1	USA	2009-05-29
A_New_York_NHRC0002_2009_H1N1	H1N1	USA	2009-05-29
A_Wisconsin_629-D00426_2009_H1N1	H1N1	USA	2009-05-29
A_Canada-MB_RV2069_2009_H1N1	H1N1	Canada	2009-05-29
A_Guangdong_03_2009_H1N1	H1N1	China	2009-05-29
A_Wisconsin_629-D01847_2009_H1N1	H1N1	USA	2009-05-29
A_Wisconsin_629-D02213_2009_H1N1	H1N1	USA	2009-05-29
A_Toronto_T5294_2009_H1N1	H1N1	Canada	2009-05-30
A_Singapore_GN285_2009_H1N1	H1N1	Singapore	2009-05-30
A_Wisconsin_629-D02013_2009_H1N1	H1N1	USA	2009-05-30
A_Taiwan_T1821_2009_H1N1	H1N1	Taiwan	2009-05-30
A_Argentina_07-09GP_2009_H1N1	H1N1	Argentina	2009-05-30
A_Canada-MB_RV2020_2009_H1N1	H1N1	Canada	2009-05-30
A_Canada-MB_RV2054_2009_H1N1	H1N1	Canada	2009-05-30
A_Canada-MB_RV2055_2009_H1N1	H1N1	Canada	2009-05-30
A_Canada-MB_RV2046_2009_H1N1	H1N1	Canada	2009-05-30
A_Canada-MB_RV2040_2009_H1N1	H1N1	Canada	2009-05-30
A_Wisconsin_629-D00223_2009_H1N1	H1N1	USA	2009-05-30
A_Brownsville_39H_2009_H1N1	H1N1	USA	2009-05-30
A_Brownsville_39OS_2009_H1N1	H1N1	USA	2009-05-30
A_Shanghai_71T_2009_H1N1	H1N1	China	2009-05-31
A_New_York_3960_2009_H1N1	H1N1	USA	2009-05-31
A_New_York_3726_2009_H1N1	H1N1	USA	2009-05-31
A_Canada-MB_RV2066p_2009_H1N1	H1N1	Canada	2009-05-31
A_Canada-MB_RV2049_2009_H1N1	H1N1	Canada	2009-05-31
A_Canada-MB_RV2076p_2009_H1N1	H1N1	Canada	2009-05-31
A_Canada-MB_RV2076i_2009_H1N1	H1N1	Canada	2009-05-31
A_Canada-MB_RV2066i_2009_H1N1	H1N1	Canada	2009-05-31
A_Canada-MB_RV2053_2009_H1N1	H1N1	Canada	2009-05-31
A_Zhejiang_2_2009_H1N1	H1N1	China	2009-05-31
A_New_York_NHRC0001_2009_H1N1	H1N1	USA	2009-05-31
A_New_York_3812_2009_H1N1	H1N1	USA	2009-05-31
A_Ontario_147265_2009_H1N1	H1N1	Canada	2009-06-01
A_New_York_3753_2009_H1N1	H1N1	USA	2009-06-01
A_Brownsville_40OS_2009_H1N1	H1N1	USA	2009-06-01
A_New_York_3959_2009_H1N1	H1N1	USA	2009-06-01
A_Wisconsin_629-D00724_2009_H1N1	H1N1	USA	2009-06-01
A_Managua_3119.01_2009_H1N1	H1N1	Nicaragua	2009-06-01
A_New_York_3795_2009_H1N1	H1N1	USA	2009-06-01
A_New_York_NHRC0003_2009_H1N1	H1N1	USA	2009-06-01
A_New_York_3751_2009_H1N1	H1N1	USA	2009-06-01
A_Wisconsin_629-D00941_2009_H1N1	H1N1	USA	2009-06-01
A_Canada-MB_RV2058_2009_H1N1	H1N1	Canada	2009-06-01
A_Canada-MB_RV2067_2009_H1N1	H1N1	Canada	2009-06-01
A_Canada-MB_RV2051_2009_H1N1	H1N1	Canada	2009-06-01
A_Canada-MB_RV2042i_2009_H1N1	H1N1	Canada	2009-06-01
A_Canada-MB_RV2060_2009_H1N1	H1N1	Canada	2009-06-01
A_Canada-MB_RV2064_2009_H1N1	H1N1	Canada	2009-06-01
A_Canada-MB_RV2042p_2009_H1N1	H1N1	Canada	2009-06-01
A_Managua_4467.05_2009_H1N1	H1N1	Nicaragua	2009-06-01
A_Wisconsin_629-D01725_2009_H1N1	H1N1	USA	2009-06-01
A_Wisconsin_629-D00374_2009_H1N1	H1N1	USA	2009-06-01
A_Ontario_147723_2009_H1N1	H1N1	Canada	2009-06-02
A_New_York_3818_2009_H1N1	H1N1	USA	2009-06-02
A_Brownsville_43H_2009_H1N1	H1N1	USA	2009-06-02
A_Brownsville_43OS_2009_H1N1	H1N1	USA	2009-06-02
A_Tokushima_1_2009_H1N1	H1N1	Japan	2009-06-02
A_Wisconsin_629-D00022_2009_H1N1	H1N1	USA	2009-06-02
A_New_York_3803_2009_H1N1	H1N1	USA	2009-06-02
A_Wisconsin_629-S0148_2009_H1N1	H1N1	USA	2009-06-02
A_New_York_3796_2009_H1N1	H1N1	USA	2009-06-02
A_New_York_3819_2009_H1N1	H1N1	USA	2009-06-02
A_New_York_3828_2009_H1N1	H1N1	USA	2009-06-02
A_Chiba-C_48_2009_H1N1	H1N1	Japan	2009-06-02
A_Shizuoka_759_2009_H1N1	H1N1	Japan	2009-06-02
A_Canada-MB_RV2044_2009_H1N1	H1N1	Canada	2009-06-02
A_Singapore_ON141_2009_H1N1	H1N1	Singapore	2009-06-02
A_Wisconsin_629-D00367_2009_H1N1	H1N1	USA	2009-06-02
A_Wisconsin_629-S0146_2009_H1N1	H1N1	USA	2009-06-02
A_Wisconsin_629-D00592_2009_H1N1	H1N1	USA	2009-06-02
A_Wisconsin_629-S0143_2009_H1N1	H1N1	USA	2009-06-02
A_Moscow_IIV03_2009_H1N1	H1N1	Russia	2009-06-03
A_Toronto_T5308_2009_H1N1	H1N1	Canada	2009-06-03
A_Wisconsin_629-D01664_2009_H1N1	H1N1	USA	2009-06-03
A_New_York_NHRC0004_2009_H1N1	H1N1	USA	2009-06-03
A_Yamaguchi_21_2009_H1N1	H1N1	Japan	2009-06-03
A_New_York_3895_2009_H1N1	H1N1	USA	2009-06-03
A_Canada-MB_RV2063_2009_H1N1	H1N1	Canada	2009-06-03
A_Wisconsin_629-D00809_2009_H1N1	H1N1	USA	2009-06-03
A_San_Diego_WRAIR1644P_2009_H1N1	H1N1	USA	2009-06-03
A_Wisconsin_629-D00589_2009_H1N1	H1N1	USA	2009-06-03
A_Ontario_152846_2009_H1N1	H1N1	Canada	2009-06-04
A_Ontario_152439_2009_H1N1	H1N1	Canada	2009-06-04
A_Denmark_523_2009_H1N1	H1N1	Denmark	2009-06-04
A_Wisconsin_629-D00725_2009_H1N1	H1N1	USA	2009-06-04
A_San_Diego_WRAIR1643P_2009_H1N1	H1N1	USA	2009-06-04
A_Denmark_524_2009_H1N1	H1N1	Denmark	2009-06-04
A_Canada-MB_RV2152_2009_H1N1	H1N1	Canada	2009-06-04
A_Wisconsin_629-D00453_2009_H1N1	H1N1	USA	2009-06-04
A_Wisconsin_629-D00008_2009_H1N1	H1N1	USA	2009-06-04
A_Wisconsin_629-S0173_2009_H1N1	H1N1	USA	2009-06-04
A_Wisconsin_629-D00658_2009_H1N1	H1N1	USA	2009-06-04
A_Wisconsin_629-D00017_2009_H1N1	H1N1	USA	2009-06-04
A_Argentina_HNRG13_2009_H1N1	H1N1	Argentina	2009-06-05
A_New_York_3980_2009_H1N1	H1N1	USA	2009-06-05
A_Canada-MB_RV2107_2009_H1N1	H1N1	Canada	2009-06-05
A_Managua_2652.01_2009_H1N1	H1N1	Nicaragua	2009-06-05
A_Managua_4016.02_2009_H1N1	H1N1	Nicaragua	2009-06-05
A_Managua_2750.01_2009_H1N1	H1N1	Nicaragua	2009-06-05
A_New_York_3898_2009_H1N1	H1N1	USA	2009-06-05
A_Managua_4905.02_2009_H1N1	H1N1	Nicaragua	2009-06-05
A_Wisconsin_629-D01903_2009_H1N1	H1N1	USA	2009-06-05
A_San_Diego_WRAIR1642P_2009_H1N1	H1N1	USA	2009-06-06
A_Shiga_3_2009_H1N1	H1N1	Japan	2009-06-06
A_Managua_WRAIR1689P_2009_H1N1	H1N1	Nicaragua	2009-06-06
A_Managua_1455.01_2009_H1N1	H1N1	Nicaragua	2009-06-06
A_Managua_WRAIR8964F_2009_H1N1	H1N1	Nicaragua	2009-06-06
A_Houston_17OS_2009_H1N1	H1N1	USA	2009-06-07
A_Fukuoka-C_1_2009_H1N1	H1N1	Japan	2009-06-07
A_Fukuoka-C_2_2009_H1N1	H1N1	Japan	2009-06-07
A_Fukuoka-C_3_2009_H1N1	H1N1	Japan	2009-06-07
A_Managua_171.01_2009_H1N1	H1N1	Nicaragua	2009-06-07
A_Ontario_156785_2009_H1N1	H1N1	Canada	2009-06-08
A_Santo_Domingo_WRAIR1044N_2009_H1N1	H1N1	Dominican Republic	2009-06-08
A_Wisconsin_629-D00101_2009_H1N1	H1N1	USA	2009-06-08
A_New_York_4057_2009_H1N1	H1N1	USA	2009-06-08
A_California_WR1323P_2009_H1N1	H1N1	USA	2009-06-08
A_Canada-MB_RV2029-10_2009_H1N1	H1N1	Canada	2009-06-08
A_Canada-MB_RV2103_2009_H1N1	H1N1	Canada	2009-06-08
A_Canada-MB_RV2110_2009_H1N1	H1N1	Canada	2009-06-08
A_Canada-MB_RV2123_2009_H1N1	H1N1	Canada	2009-06-08
A_Canada-MB_RV2026-10_2009_H1N1	H1N1	Canada	2009-06-08
A_Canada-MB_RV2028-10_2009_H1N1	H1N1	Canada	2009-06-08
A_Canada-MB_RV2027-10_2009_H1N1	H1N1	Canada	2009-06-08
A_Managua_516.01_2009_H1N1	H1N1	Nicaragua	2009-06-08
A_Wisconsin_629-S0201_2009_H1N1	H1N1	USA	2009-06-08
A_Wisconsin_629-S0197_2009_H1N1	H1N1	USA	2009-06-08
A_Wisconsin_629-D02068_2009_H1N1	H1N1	USA	2009-06-08
A_Wisconsin_629-S0189_2009_H1N1	H1N1	USA	2009-06-08
A_Wisconsin_629-S0203_2009_H1N1	H1N1	USA	2009-06-08
A_Wisconsin_629-S0206_2009_H1N1	H1N1	USA	2009-06-08
A_Wisconsin_629-S0202_2009_H1N1	H1N1	USA	2009-06-08
A_New_York_3976_2009_H1N1	H1N1	USA	2009-06-08
A_Wisconsin_629-S0186_2009_H1N1	H1N1	USA	2009-06-08
A_Wisconsin_629-D00579_2009_H1N1	H1N1	USA	2009-06-08
A_New_York_3967_2009_H1N1	H1N1	USA	2009-06-09
A_New_York_3969_2009_H1N1	H1N1	USA	2009-06-09
A_San_Salvador_WR0167N_2009_H1N1	H1N1	El Salvador	2009-06-09
A_Toronto_T5362_2009_H1N1	H1N1	Canada	2009-06-09
A_New_York_4052_2009_H1N1	H1N1	USA	2009-06-09
A_Denmark_528_2009_H1N1	H1N1	Denmark	2009-06-09
A_Wisconsin_629-D01199_2009_H1N1	H1N1	USA	2009-06-09
A_Texas_42091791_2009_H1N1	H1N1	USA	2009-06-09
A_Iwate_1_2009_H1N1	H1N1	Japan	2009-06-09
A_Yokohama_1_2009_H1N1	H1N1	Japan	2009-06-09
A_Canada-MB_RV2105_2009_H1N1	H1N1	Canada	2009-06-09
A_Canada-MB_RV2138_2009_H1N1	H1N1	Canada	2009-06-09
A_Canada-MB_RV2031-10_2009_H1N1	H1N1	Canada	2009-06-09
A_Managua_168.02_2009_H1N1	H1N1	Nicaragua	2009-06-09
A_Wisconsin_629-S0208_2009_H1N1	H1N1	USA	2009-06-09
A_Wisconsin_629-S0222_2009_H1N1	H1N1	USA	2009-06-09
A_Wisconsin_629-S0226_2009_H1N1	H1N1	USA	2009-06-09
A_Wisconsin_629-S0220_2009_H1N1	H1N1	USA	2009-06-09
A_New_York_3992_2009_H1N1	H1N1	USA	2009-06-10
A_Wisconsin_629-S0252_2009_H1N1	H1N1	USA	2009-06-10
A_Santo_Domingo_WR1072T_2009_H1N1	H1N1	Dominican Republic	2009-06-10
A_New_York_4006_2009_H1N1	H1N1	USA	2009-06-10
A_New_York_4014_2009_H1N1	H1N1	USA	2009-06-10
A_New_York_4048_2009_H1N1	H1N1	USA	2009-06-10
A_San_Diego_WR1628P_2009_H1N1	H1N1	USA	2009-06-10
A_Texas_42102708_2009_H1N1	H1N1	USA	2009-06-10
A_Texas_42103399_2009_H1N1	H1N1	USA	2009-06-10
A_Wisconsin_629-S0255_2009_H1N1	H1N1	USA	2009-06-10
A_New_York_4074_2009_H1N1	H1N1	USA	2009-06-10
A_Canada-MB_RV2032-10_2009_H1N1	H1N1	Canada	2009-06-10
A_Canada-MB_RV2132_2009_H1N1	H1N1	Canada	2009-06-10
A_Canada-MB_RV2036-10_2009_H1N1	H1N1	Canada	2009-06-10
A_Canada-MB_RV2147_2009_H1N1	H1N1	Canada	2009-06-10
A_Canada-MB_RV2146_2009_H1N1	H1N1	Canada	2009-06-10
A_Canada-MB_RV2034-10_2009_H1N1	H1N1	Canada	2009-06-10
A_Canada-MB_RV2121_2009_H1N1	H1N1	Canada	2009-06-10
A_Wisconsin_629-S0245_2009_H1N1	H1N1	USA	2009-06-10
A_Wisconsin_629-S0248_2009_H1N1	H1N1	USA	2009-06-10
A_Wisconsin_629-S0247_2009_H1N1	H1N1	USA	2009-06-10
A_Wisconsin_629-S0254_2009_H1N1	H1N1	USA	2009-06-10
A_Sapporo_1_2009_H1N1	H1N1	Japan	2009-06-11
A_Houston_16OS_2009_H1N1	H1N1	USA	2009-06-11
A_Texas_42113095_2009_H1N1	H1N1	USA	2009-06-11
A_Akita_1_2009_H1N1	H1N1	Japan	2009-06-11
A_Canada-MB_RV2033-10_2009_H1N1	H1N1	Canada	2009-06-11
A_Canada-MB_RV2030-10_2009_H1N1	H1N1	Canada	2009-06-11
A_Managua_167.01_2009_H1N1	H1N1	Nicaragua	2009-06-11
A_Texas_42114261_2009_H1N1	H1N1	USA	2009-06-11
A_Wisconsin_629-S0269_2009_H1N1	H1N1	USA	2009-06-11
A_Boston_110_2009_H1N1	H1N1	USA	2009-06-11
A_Wisconsin_629-D01326_2009_H1N1	H1N1	USA	2009-06-11
A_San_Salvador_0169T_2009_H1N1	H1N1	El Salvador	2009-06-12
A_Texas_42121926_2009_H1N1	H1N1	USA	2009-06-12
A_Wisconsin_629-D02263_2009_H1N1	H1N1	USA	2009-06-12
A_Argentina_19618_2009_H1N1	H1N1	Argentina	2009-06-12
A_San_Diego_WR1626P_2009_H1N1	H1N1	USA	2009-06-12
A_New_York_4095_2009_H1N1	H1N1	USA	2009-06-12
A_San_Diego_WR1625P_2009_H1N1	H1N1	USA	2009-06-12
A_Kanagawa_137_2009_H1N1	H1N1	Japan	2009-06-12
A_New_York_4072_2009_H1N1	H1N1	USA	2009-06-12
A_Canada-NFL_RV2513_2009_H1N1	H1N1	Canada	2009-06-12
A_Managua_655.02_2009_H1N1	H1N1	Nicaragua	2009-06-12
A_Managua_578.01_2009_H1N1	H1N1	Nicaragua	2009-06-12
A_Texas_42122969_2009_H1N1	H1N1	USA	2009-06-12
A_Texas_42123701_2009_H1N1	H1N1	USA	2009-06-12
A_New_York_4100_2009_H1N1	H1N1	USA	2009-06-13
A_Texas_42132413_2009_H1N1	H1N1	USA	2009-06-13
A_New_York_4099_2009_H1N1	H1N1	USA	2009-06-13
A_Boston_96_2009_H1N1	H1N1	USA	2009-06-13
A_San_Diego_WR1627P_2009_H1N1	H1N1	USA	2009-06-13
A_Hiroshima_200_2009_H1N1	H1N1	Japan	2009-06-13
A_Managua_WRAIR8997F_2009_H1N1	H1N1	Nicaragua	2009-06-13
A_Kagoshima_1_2009_H1N1	H1N1	Japan	2009-06-13
A_Managua_5363.02_2009_H1N1	H1N1	Nicaragua	2009-06-13
A_Chile_1586_2009_H1N1	H1N1	Chile	2009-06-13
A_Managua_1637.01_2009_H1N1	H1N1	Nicaragua	2009-06-13
A_Managua_5221.03_2009_H1N1	H1N1	Nicaragua	2009-06-13
A_Managua_4085.02_2009_H1N1	H1N1	Nicaragua	2009-06-13
A_Managua_792.01_2009_H1N1	H1N1	Nicaragua	2009-06-13
A_Managua_109.01_2009_H1N1	H1N1	Nicaragua	2009-06-13
A_Managua_2152.01_2009_H1N1	H1N1	Nicaragua	2009-06-13
A_San_Diego_WR1624P_2009_H1N1	H1N1	USA	2009-06-13
A_Hunan_SWL3_2009_H1N1	H1N1	China	2009-06-13
A_Boston_112_2009_H1N1	H1N1	USA	2009-06-13
A_Wisconsin_629-D00665_2009_H1N1	H1N1	USA	2009-06-13
A_California_VRDL9_2009_H1N1	H1N1	USA	2009-06-13
A_Wisconsin_629-D00196_2009_H1N1	H1N1	USA	2009-06-13
A_California_VRDL6_2009_H1N1	H1N1	USA	2009-06-13
A_Boston_115_2009_H1N1	H1N1	USA	2009-06-13
A_Wisconsin_629-D01618_2009_H1N1	H1N1	USA	2009-06-13
A_Thailand_CU-B5_2009_H1N1	H1N1	Thailand	2009-06-13
A_Managua_WRAIR1693P_2009_H1N1	H1N1	Nicaragua	2009-06-13
A_Utah_05_2009_H1N1	H1N1	USA	2009-06-14
A_California_VRDL4_2009_H1N1	H1N1	USA	2009-06-14
A_Texas_42142537_2009_H1N1	H1N1	USA	2009-06-14
A_Italy_85_2009_H1N1	H1N1	Italy	2009-06-14
A_Wisconsin_629-D01147_2009_H1N1	H1N1	USA	2009-06-14
A_Wisconsin_629-D00119_2009_H1N1	H1N1	USA	2009-06-14
A_Wisconsin_629-D00916_2009_H1N1	H1N1	USA	2009-06-14
A_California_VRDL8_2009_H1N1	H1N1	USA	2009-06-14
A_New_Bern_WR0670_2009_H1N1	H1N1	USA	2009-06-14
A_Chile_1598_2009_H1N1	H1N1	Chile	2009-06-15
A_Chile_1599_2009_H1N1	H1N1	Chile	2009-06-15
A_Ontario_9698_2009_H1N1	H1N1	Canada	2009-06-15
A_Chile_1624_2009_H1N1	H1N1	Chile	2009-06-15
A_Chile_1603_2009_H1N1	H1N1	Chile	2009-06-15
A_Ontario_9739_2009_H1N1	H1N1	Canada	2009-06-15
A_Wisconsin_629-D00739_2009_H1N1	H1N1	USA	2009-06-15
A_Chile_1600_2009_H1N1	H1N1	Chile	2009-06-15
A_Argentina_19527_2009_H1N1	H1N1	Argentina	2009-06-15
A_Managua_4935.03_2009_H1N1	H1N1	Nicaragua	2009-06-15
A_California_VRDL5_2009_H1N1	H1N1	USA	2009-06-15
A_Wisconsin_629-D01619_2009_H1N1	H1N1	USA	2009-06-15
A_California_VRDL12_2009_H1N1	H1N1	USA	2009-06-15
A_Texas_42152486_2009_H1N1	H1N1	USA	2009-06-15
A_Canada-NFL_RV2512_2009_H1N1	H1N1	Canada	2009-06-15
A_Canada-NFL_RV2509_2009_H1N1	H1N1	Canada	2009-06-15
A_Canada-NFL_RV2507_2009_H1N1	H1N1	Canada	2009-06-15
A_Wisconsin_629-S0293_2009_H1N1	H1N1	USA	2009-06-15
A_Managua_5453.01_2009_H1N1	H1N1	Nicaragua	2009-06-15
A_Wisconsin_629-D01152_2009_H1N1	H1N1	USA	2009-06-15
A_Wisconsin_629-D01844_2009_H1N1	H1N1	USA	2009-06-15
A_San_Diego_WRAIR1654P_2009_H1N1	H1N1	USA	2009-06-15
A_Wisconsin_629-S0279_2009_H1N1	H1N1	USA	2009-06-15
A_Wisconsin_629-S0280_2009_H1N1	H1N1	USA	2009-06-15
A_Boston_103_2009_H1N1	H1N1	USA	2009-06-15
A_Texas_42151049_2009_H1N1	H1N1	USA	2009-06-15
A_Boston_113_2009_H1N1	H1N1	USA	2009-06-15
A_Boston_106_2009_H1N1	H1N1	USA	2009-06-15
A_Boston_109_2009_H1N1	H1N1	USA	2009-06-15
A_Niigata_690_2009_H1N1	H1N1	Japan	2009-06-15
A_Aichi_202_2009_H1N1	H1N1	Japan	2009-06-16
A_Texas_42163295_2009_H1N1	H1N1	USA	2009-06-16
A_Bethesda_SP506_2009_H1N1	H1N1	USA	2009-06-16
A_Argentina_HNRG45_2009_H1N1	H1N1	Argentina	2009-06-16
A_Texas_42163291_2009_H1N1	H1N1	USA	2009-06-16
A_Wisconsin_629-D01734_2009_H1N1	H1N1	USA	2009-06-16
A_Canada-NFL_RV2510_2009_H1N1	H1N1	Canada	2009-06-16
A_Canada-MB_RV2291_2009_H1N1	H1N1	Canada	2009-06-16
A_Managua_2330.02_2009_H1N1	H1N1	Nicaragua	2009-06-16
A_Bogota_WR0090N_2009_H1N1	H1N1	Colombia	2009-06-16
A_Wisconsin_629-S0314_2009_H1N1	H1N1	USA	2009-06-16
A_Wisconsin_629-D00541_2009_H1N1	H1N1	USA	2009-06-16
A_Boston_108_2009_H1N1	H1N1	USA	2009-06-16
A_Utsunomiya_1_2009_H1N1	H1N1	Japan	2009-06-16
A_Utsunomiya_2_2009_H1N1	H1N1	Japan	2009-06-16
A_Thailand_CU-H9_2009_H1N1	H1N1	Thailand	2009-06-17
A_Santo_Domingo_1066N_2009_H1N1	H1N1	Dominican Republic	2009-06-17
A_Toronto_T9842_2009_H1N1	H1N1	Canada	2009-06-17
A_Wisconsin_629-S0319_2009_H1N1	H1N1	USA	2009-06-17
A_Boston_127_2009_H1N1	H1N1	USA	2009-06-17
A_Texas_42173957_2009_H1N1	H1N1	USA	2009-06-17
A_California_VRDL7_2009_H1N1	H1N1	USA	2009-06-17
A_California_VRDL31_2009_H1N1	H1N1	USA	2009-06-17
A_Hiroshima_201_2009_H1N1	H1N1	Japan	2009-06-17
A_New_York_4238_2009_H1N1	H1N1	USA	2009-06-17
A_Nanjing_2_2009_H1N1	H1N1	China	2009-06-17
A_Canada-NB_RV2276_2009_H1N1	H1N1	Canada	2009-06-17
A_Canada-MB_RV2037-10_2009_H1N1	H1N1	Canada	2009-06-17
A_Italy_127_2009_H1N1	H1N1	Italy	2009-06-17
A_California_VRDL11_2009_H1N1	H1N1	USA	2009-06-17
A_Boston_125_2009_H1N1	H1N1	USA	2009-06-17
A_New_York_4197_2009_H1N1	H1N1	USA	2009-06-17
A_New_York_4403_2009_H1N1	H1N1	USA	2009-06-17
A_Boston_123_2009_H1N1	H1N1	USA	2009-06-18
A_Chile_2009_2009_H1N1	H1N1	Chile	2009-06-18
A_Chiba-C_51_2009_H1N1	H1N1	Japan	2009-06-18
A_Argentina_19656_2009_H1N1	H1N1	Argentina	2009-06-18
A_Iwate_2_2009_H1N1	H1N1	Japan	2009-06-18
A_Silver_Spring_WRAIRSP510P2_2009_H1N1	H1N1	USA	2009-06-18
A_Silver_Spring_WRAIRSP510P12_2009_H1N1	H1N1	USA	2009-06-18
A_California_VRDL26_2009_H1N1	H1N1	USA	2009-06-18
A_Argentina_HNRG3_2009_H1N1	H1N1	Argentina	2009-06-18
A_Canada-AB_RV2811_2009_H1N1	H1N1	Canada	2009-06-18
A_Bethesda_SP508_2009_H1N1	H1N1	USA	2009-06-18
A_Nanjing_1_2009_H1N1	H1N1	China	2009-06-18
A_Silver_Spring_SP510_2009_H1N1	H1N1	USA	2009-06-18
A_Kanagawa_140_2009_H1N1	H1N1	Japan	2009-06-18
A_Wisconsin_629-S0339_2009_H1N1	H1N1	USA	2009-06-18
A_Wisconsin_629-D02063_2009_H1N1	H1N1	USA	2009-06-18
A_Wisconsin_629-S0345_2009_H1N1	H1N1	USA	2009-06-18
A_Silver_Spring_WRAIRSP510P18_2009_H1N1	H1N1	USA	2009-06-18
A_Silver_Spring_WRAIRSP510P3_2009_H1N1	H1N1	USA	2009-06-18
A_Silver_Spring_SP509_2009_H1N1	H1N1	USA	2009-06-18
A_Boston_138_2009_H1N1	H1N1	USA	2009-06-18
A_Boston_133_2009_H1N1	H1N1	USA	2009-06-18
A_Boston_135_2009_H1N1	H1N1	USA	2009-06-18
A_Silver_Spring_WRAIRSP510P10_2009_H1N1	H1N1	USA	2009-06-18
A_Silver_Spring_WRAIRSP510P20_2009_H1N1	H1N1	USA	2009-06-18
A_Saskatchewan_5351_2009_H1N1	H1N1	Canada	2009-06-18
A_Saskatchewan_5350_2009_H1N1	H1N1	Canada	2009-06-18
A_Texas_42191647_2009_H1N1	H1N1	USA	2009-06-19
A_Singapore_ON313_2009_H1N1	H1N1	Singapore	2009-06-19
A_New_York_4290_2009_H1N1	H1N1	USA	2009-06-19
A_Chile_2239_2009_H1N1	H1N1	Chile	2009-06-19
A_Argentina_HNRG104_2009_H1N1	H1N1	Argentina	2009-06-19
A_Boston_132_2009_H1N1	H1N1	USA	2009-06-19
A_New_York_4459_2009_H1N1	H1N1	USA	2009-06-19
A_Texas_42192947_2009_H1N1	H1N1	USA	2009-06-19
A_Mexico_City_WR1087T_2009_H1N1	H1N1	Mexico	2009-06-19
A_Boston_121_2009_H1N1	H1N1	USA	2009-06-19
A_Boston_120_2009_H1N1	H1N1	USA	2009-06-19
A_Bogota_WRAIR0442T_2009_H1N1	H1N1	Colombia	2009-06-19
A_Singapore_ON279_2009_H1N1	H1N1	Singapore	2009-06-19
A_Texas_42191653_2009_H1N1	H1N1	USA	2009-06-19
A_Saskatchewan_5131_2009_H1N1	H1N1	Canada	2009-06-19
A_Moscow_IIV05_2009_H1N1	H1N1	Russia	2009-06-20
A_Singapore_ON305_2009_H1N1	H1N1	Singapore	2009-06-20
A_Chile_2851_2009_H1N1	H1N1	Chile	2009-06-20
A_Texas_42201824_2009_H1N1	H1N1	USA	2009-06-20
A_Managua_5273.02_2009_H1N1	H1N1	Nicaragua	2009-06-20
A_Texas_42201798_2009_H1N1	H1N1	USA	2009-06-20
A_California_VRDL20_2009_H1N1	H1N1	USA	2009-06-20
A_Texas_42202026_2009_H1N1	H1N1	USA	2009-06-20
A_Wisconsin_629-D00496_2009_H1N1	H1N1	USA	2009-06-20
A_Wisconsin_629-D00428_2009_H1N1	H1N1	USA	2009-06-20
A_Boston_118_2009_H1N1	H1N1	USA	2009-06-20
A_Boston_126_2009_H1N1	H1N1	USA	2009-06-20
A_Boston_137_2009_H1N1	H1N1	USA	2009-06-20
A_Texas_42211898_2009_H1N1	H1N1	USA	2009-06-21
A_Wisconsin_629-D02220_2009_H1N1	H1N1	USA	2009-06-21
A_Argentina_HNRG36_2009_H1N1	H1N1	Argentina	2009-06-21
A_New_York_4402_2009_H1N1	H1N1	USA	2009-06-21
A_Managua_4514.03_2009_H1N1	H1N1	Nicaragua	2009-06-21
A_Boston_130_2009_H1N1	H1N1	USA	2009-06-21
A_Singapore_ON355_2009_H1N1	H1N1	Singapore	2009-06-22
A_California_VRDL21_2009_H1N1	H1N1	USA	2009-06-22
A_Boston_129_2009_H1N1	H1N1	USA	2009-06-22
A_California_VRDL18_2009_H1N1	H1N1	USA	2009-06-22
A_Boston_140_2009_H1N1	H1N1	USA	2009-06-22
A_Argentina_HNRG5_2009_H1N1	H1N1	Argentina	2009-06-22
A_Argentina_HNRG32_2009_H1N1	H1N1	Argentina	2009-06-22
A_Boston_122_2009_H1N1	H1N1	USA	2009-06-22
A_California_VRDL28_2009_H1N1	H1N1	USA	2009-06-22
A_Chile_2362_2009_H1N1	H1N1	Chile	2009-06-22
A_Managua_5665.01_2009_H1N1	H1N1	Nicaragua	2009-06-22
A_Wisconsin_629-D02024_2009_H1N1	H1N1	USA	2009-06-22
A_La_Paz_WR0096T_2009_H1N1	H1N1	Bolivia	2009-06-22
A_Texas_42221280_2009_H1N1	H1N1	USA	2009-06-22
A_Niigata_700_2009_H1N1	H1N1	Japan	2009-06-22
A_Singapore_ON354_2009_H1N1	H1N1	Singapore	2009-06-22
A_Fukushima_1_2009_H1N1	H1N1	Japan	2009-06-23
A_California_VRDL14_2009_H1N1	H1N1	USA	2009-06-23
A_Niigata_717_2009_H1N1	H1N1	Japan	2009-06-23
A_Singapore_ON384_2009_H1N1	H1N1	Singapore	2009-06-23
A_Singapore_ON380_2009_H1N1	H1N1	Singapore	2009-06-23
A_Wisconsin_629-S0410_2009_H1N1	H1N1	USA	2009-06-23
A_New_York_4434_2009_H1N1	H1N1	USA	2009-06-23
A_Argentina_HNRG105_2009_H1N1	H1N1	Argentina	2009-06-24
A_Argentina_HNRG33_2009_H1N1	H1N1	Argentina	2009-06-24
A_California_VRDL22_2009_H1N1	H1N1	USA	2009-06-24
A_New_York_4398_2009_H1N1	H1N1	USA	2009-06-24
A_Argentina_HNRG40_2009_H1N1	H1N1	Argentina	2009-06-24
A_California_VRDL29_2009_H1N1	H1N1	USA	2009-06-24
A_Boston_131_2009_H1N1	H1N1	USA	2009-06-24
A_Santo_Domingo_WR1056T_2009_H1N1	H1N1	Dominican Republic	2009-06-25
A_Singapore_ON506_2009_H1N1	H1N1	Singapore	2009-06-25
A_Singapore_ON439_2009_H1N1	H1N1	Singapore	2009-06-25
A_New_York_4401_2009_H1N1	H1N1	USA	2009-06-25
A_New_York_4400_2009_H1N1	H1N1	USA	2009-06-25
A_Singapore_ON496_2009_H1N1	H1N1	Singapore	2009-06-25
A_Chile_2911_2009_H1N1	H1N1	Chile	2009-06-25
A_Singapore_ON504_2009_H1N1	H1N1	Singapore	2009-06-25
A_Chile_2909_2009_H1N1	H1N1	Chile	2009-06-25
A_Hiroshima_230_2009_H1N1	H1N1	Japan	2009-06-25
A_Bogota_0466N_2009_H1N1	H1N1	Colombia	2009-06-25
A_Boston_141_2009_H1N1	H1N1	USA	2009-06-25
A_Singapore_ON507_2009_H1N1	H1N1	Singapore	2009-06-25
A_Lima_WRAIR8511F_2009_H1N1	H1N1	Peru	2009-06-25
A_Texas_42254309_2009_H1N1	H1N1	USA	2009-06-25
A_Singapore_ON511_2009_H1N1	H1N1	Singapore	2009-06-25
A_Managua_791.03_2009_H1N1	H1N1	Nicaragua	2009-06-25
A_New_York_4438_2009_H1N1	H1N1	USA	2009-06-25
A_Lima_WRAIR8648F_2009_H1N1	H1N1	Peru	2009-06-25
A_Canada-NB_RV2456_2009_H1N1	H1N1	Canada	2009-06-25
A_Canada-NB_RV2431_2009_H1N1	H1N1	Canada	2009-06-25
A_Managua_611.01_2009_H1N1	H1N1	Nicaragua	2009-06-25
A_Santo_Domingo_WR1068N_2009_H1N1	H1N1	Dominican Republic	2009-06-25
A_Singapore_ON478_2009_H1N1	H1N1	Singapore	2009-06-25
A_Chile_3123_2009_H1N1	H1N1	Chile	2009-06-26
A_Singapore_ON582_2009_H1N1	H1N1	Singapore	2009-06-26
A_Chile_3056_2009_H1N1	H1N1	Chile	2009-06-26
A_California_VRDL19_2009_H1N1	H1N1	USA	2009-06-26
A_Chile_2994_2009_H1N1	H1N1	Chile	2009-06-26
A_Singapore_ON593_2009_H1N1	H1N1	Singapore	2009-06-26
A_Singapore_ON590_2009_H1N1	H1N1	Singapore	2009-06-26
A_Boston_124_2009_H1N1	H1N1	USA	2009-06-26
A_Chile_3019_2009_H1N1	H1N1	Chile	2009-06-26
A_Boston_134_2009_H1N1	H1N1	USA	2009-06-26
A_Boston_136_2009_H1N1	H1N1	USA	2009-06-26
A_Managua_462.01_2009_H1N1	H1N1	Nicaragua	2009-06-26
A_Singapore_ON594_2009_H1N1	H1N1	Singapore	2009-06-26
A_Canada-AB_RV2621_2009_H1N1	H1N1	Canada	2009-06-26
A_Singapore_ON588_2009_H1N1	H1N1	Singapore	2009-06-26
A_Boston_117_2009_H1N1	H1N1	USA	2009-06-26
A_Houston_24OS_2009_H1N1	H1N1	USA	2009-06-26
A_Wisconsin_629-D01973_2009_H1N1	H1N1	USA	2009-06-26
A_Singapore_ON581_2009_H1N1	H1N1	Singapore	2009-06-26
A_Managua_0536N_2009_H1N1	H1N1	Nicaragua	2009-06-26
A_Lima_WRAIR8689F_2009_H1N1	H1N1	Peru	2009-06-27
A_Prague_197-81395_2009_H1N1	H1N1	Czech Republic	2009-06-27
A_Singapore_ON628_2009_H1N1	H1N1	Singapore	2009-06-27
A_California_VRDL27_2009_H1N1	H1N1	USA	2009-06-27
A_Canada-NFL_RV2506_2009_H1N1	H1N1	Canada	2009-06-27
A_Wisconsin_629-D01414_2009_H1N1	H1N1	USA	2009-06-27
A_Singapore_ON639_2009_H1N1	H1N1	Singapore	2009-06-27
A_Singapore_ON635_2009_H1N1	H1N1	Singapore	2009-06-27
A_Texas_42281289_2009_H1N1	H1N1	USA	2009-06-28
A_California_VRDL30_2009_H1N1	H1N1	USA	2009-06-28
A_Mexico_City_WR1100N_2009_H1N1	H1N1	Mexico	2009-06-29
A_Boston_116_2009_H1N1	H1N1	USA	2009-06-29
A_Boston_152_2009_H1N1	H1N1	USA	2009-06-29
A_Saitama_85_2009_H1N1	H1N1	Japan	2009-06-29
A_Texas_42291877_2009_H1N1	H1N1	USA	2009-06-29
A_California_VRDL23_2009_H1N1	H1N1	USA	2009-06-29
A_Managua_3189.01_2009_H1N1	H1N1	Nicaragua	2009-06-29
A_Managua_1127.02_2009_H1N1	H1N1	Nicaragua	2009-06-29
A_Chile_3242_2009_H1N1	H1N1	Chile	2009-06-30
A_Santo_Domingo_WR1059N_2009_H1N1	H1N1	Dominican Republic	2009-06-30
A_Chile_3295_2009_H1N1	H1N1	Chile	2009-06-30
A_California_VRDL34_2009_H1N1	H1N1	USA	2009-06-30
A_Chile_3220_2009_H1N1	H1N1	Chile	2009-06-30
A_Chile_3244_2009_H1N1	H1N1	Chile	2009-06-30
A_Hiroshima_216_2009_H1N1	H1N1	Japan	2009-06-30
A_California_VRDL25_2009_H1N1	H1N1	USA	2009-06-30
A_Managua_5586.01_2009_H1N1	H1N1	Nicaragua	2009-06-30
A_Wisconsin_629-S0464_2009_H1N1	H1N1	USA	2009-06-30
A_Texas_42303371_2009_H1N1	H1N1	USA	2009-06-30
A_New_York_4691_2009_H1N1	H1N1	USA	2009-06-30
A_Boston_142_2009_H1N1	H1N1	USA	2009-06-30
A_San_Diego_WR1640P_2009_H1N1	H1N1	USA	2009-06-30
A_Wisconsin_629-D02292_2009_H1N1	H1N1	USA	2009-06-30
A_Singapore_ON0801_2009_H1N1	H1N1	Singapore	2009-07-01
A_Chile_3349_2009_H1N1	H1N1	Chile	2009-07-01
A_Hiroshima_207_2009_H1N1	H1N1	Japan	2009-07-01
A_Boston_149_2009_H1N1	H1N1	USA	2009-07-01
A_New_York_4500_2009_H1N1	H1N1	USA	2009-07-01
A_New_York_4476_2009_H1N1	H1N1	USA	2009-07-01
A_San_Diego_WR1639P_2009_H1N1	H1N1	USA	2009-07-01
A_Argentina_HNRG21_2009_H1N1	H1N1	Argentina	2009-07-01
A_California_VRDL50_2009_H1N1	H1N1	USA	2009-07-01
A_Chile_3361_2009_H1N1	H1N1	Chile	2009-07-01
A_California_VRDL45_2009_H1N1	H1N1	USA	2009-07-01
A_Chile_3369_2009_H1N1	H1N1	Chile	2009-07-01
A_California_VRDL32_2009_H1N1	H1N1	USA	2009-07-01
A_Texas_43011033_2009_H1N1	H1N1	USA	2009-07-01
A_Canada-BC_RV2933_2009_H1N1	H1N1	Canada	2009-07-01
A_Canada-SK_RV2486_2009_H1N1	H1N1	Canada	2009-07-01
A_Boston_146_2009_H1N1	H1N1	USA	2009-07-01
A_California_VRDL40_2009_H1N1	H1N1	USA	2009-07-01
A_Lima_WRAIR8893F_2009_H1N1	H1N1	Peru	2009-07-01
A_Chile_3375_2009_H1N1	H1N1	Chile	2009-07-01
A_Santo_Domingo_WR1058N_2009_H1N1	H1N1	Dominican Republic	2009-07-02
A_Santo_Domingo_WR1057N_2009_H1N1	H1N1	Dominican Republic	2009-07-02
A_Argentina_HNRG107_2009_H1N1	H1N1	Argentina	2009-07-02
A_Chile_3553_2009_H1N1	H1N1	Chile	2009-07-02
A_Chile_3467_2009_H1N1	H1N1	Chile	2009-07-02
A_California_VRDL33_2009_H1N1	H1N1	USA	2009-07-02
A_California_VRDL38_2009_H1N1	H1N1	USA	2009-07-02
A_Managua_5235.03_2009_H1N1	H1N1	Nicaragua	2009-07-02
A_Canada-NB_RV2478_2009_H1N1	H1N1	Canada	2009-07-02
A_Canada-NB_RV2474_2009_H1N1	H1N1	Canada	2009-07-02
A_Managua_435.01_2009_H1N1	H1N1	Nicaragua	2009-07-02
A_Lima_WRAIR1688P_2009_H1N1	H1N1	Peru	2009-07-03
A_Chile_3586_2009_H1N1	H1N1	Chile	2009-07-03
A_Canada-NB_RV2457_2009_H1N1	H1N1	Canada	2009-07-03
A_Canada-BC_RV2934_2009_H1N1	H1N1	Canada	2009-07-03
A_Canada-NB_RV2458_2009_H1N1	H1N1	Canada	2009-07-03
A_Lima_WRAIR9202F_2009_H1N1	H1N1	Peru	2009-07-03
A_Singapore_ON899_2009_H1N1	H1N1	Singapore	2009-07-04
A_Singapore_ON903_2009_H1N1	H1N1	Singapore	2009-07-04
A_Singapore_ON896_2009_H1N1	H1N1	Singapore	2009-07-04
A_Singapore_ON901_2009_H1N1	H1N1	Singapore	2009-07-04
A_Singapore_ON907_2009_H1N1	H1N1	Singapore	2009-07-04
A_Canada-NB_RV2475_2009_H1N1	H1N1	Canada	2009-07-04
A_Canada-NFL_RV2504_2009_H1N1	H1N1	Canada	2009-07-04
A_Singapore_ON905_2009_H1N1	H1N1	Singapore	2009-07-04
A_Singapore_ON894_2009_H1N1	H1N1	Singapore	2009-07-04
A_Singapore_ON912_2009_H1N1	H1N1	Singapore	2009-07-04
A_Singapore_ON923_2009_H1N1	H1N1	Singapore	2009-07-05
A_Singapore_ON925_2009_H1N1	H1N1	Singapore	2009-07-05
A_California_VRDL35_2009_H1N1	H1N1	USA	2009-07-05
A_Canada-NS_RV2598_2009_H1N1	H1N1	Canada	2009-07-05
A_Canada-NB_RV2476_2009_H1N1	H1N1	Canada	2009-07-05
A_Singapore_ON921_2009_H1N1	H1N1	Singapore	2009-07-05
A_Toronto_R8564_2009_H1N1	H1N1	Canada	2009-07-06
A_San_Diego_WRAIR1656P_2009_H1N1	H1N1	USA	2009-07-06
A_Chile_3760_2009_H1N1	H1N1	Chile	2009-07-06
A_Chile_3819_2009_H1N1	H1N1	Chile	2009-07-06
A_California_VRDL43_2009_H1N1	H1N1	USA	2009-07-06
A_Canada-NFL_RV2505_2009_H1N1	H1N1	Canada	2009-07-06
A_Managua_4943.09_2009_H1N1	H1N1	Nicaragua	2009-07-06
A_Singapore_ON975_2009_H1N1	H1N1	Singapore	2009-07-06
A_Managua_4197.01_2009_H1N1	H1N1	Nicaragua	2009-07-06
A_Singapore_ON981_2009_H1N1	H1N1	Singapore	2009-07-06
A_Singapore_ON980_2009_H1N1	H1N1	Singapore	2009-07-06
A_Boston_151_2009_H1N1	H1N1	USA	2009-07-06
A_Singapore_ON978_2009_H1N1	H1N1	Singapore	2009-07-06
A_Chile_3766_2009_H1N1	H1N1	Chile	2009-07-06
A_Toronto_T0106_2009_H1N1	H1N1	Canada	2009-07-07
A_Gifu-C_67_2009_H1N1	H1N1	Japan	2009-07-07
A_Chile_3905_2009_H1N1	H1N1	Chile	2009-07-07
A_Chile_3935_2009_H1N1	H1N1	Chile	2009-07-07
A_Houston_23H_2009_H1N1	H1N1	USA	2009-07-07
A_Managua_2729.02_2009_H1N1	H1N1	Nicaragua	2009-07-07
A_Niigata_749_2009_H1N1	H1N1	Japan	2009-07-07
A_Boston_148_2009_H1N1	H1N1	USA	2009-07-07
A_New_York_4566_2009_H1N1	H1N1	USA	2009-07-08
A_Lima_WRAIR0519F_2009_H1N1	H1N1	Peru	2009-07-08
A_Boston_143_2009_H1N1	H1N1	USA	2009-07-08
A_Myanmar_JP90_2009_H1N1	H1N1	Myanmar	2009-07-08
A_New_York_4567_2009_H1N1	H1N1	USA	2009-07-08
A_New_York_4576_2009_H1N1	H1N1	USA	2009-07-08
A_Canada-NB_RV2479_2009_H1N1	H1N1	Canada	2009-07-08
A_Canada-NB_RV2490_2009_H1N1	H1N1	Canada	2009-07-08
A_Canada-BC_RV2936_2009_H1N1	H1N1	Canada	2009-07-08
A_California_WR1313P_2009_H1N1	H1N1	USA	2009-07-08
A_California_WR1319P_2009_H1N1	H1N1	USA	2009-07-08
A_New_York_4565_2009_H1N1	H1N1	USA	2009-07-08
A_Moscow_IIV04_2009_H1N1	H1N1	Russia	2009-07-09
A_Boston_145_2009_H1N1	H1N1	USA	2009-07-09
A_New_York_4556_2009_H1N1	H1N1	USA	2009-07-09
A_New_York_4568_2009_H1N1	H1N1	USA	2009-07-09
A_Singapore_ON1118_2009_H1N1	H1N1	Singapore	2009-07-09
A_Chile_4181_2009_H1N1	H1N1	Chile	2009-07-09
A_Chile_4064_2009_H1N1	H1N1	Chile	2009-07-09
A_Boston_147_2009_H1N1	H1N1	USA	2009-07-09
A_Boston_144_2009_H1N1	H1N1	USA	2009-07-09
A_Canada-NB_RV2488_2009_H1N1	H1N1	Canada	2009-07-09
A_Canada-NFL_RV2502_2009_H1N1	H1N1	Canada	2009-07-09
A_Canada-AB_RV2820_2009_H1N1	H1N1	Canada	2009-07-09
A_Singapore_ON1067_2009_H1N1	H1N1	Singapore	2009-07-09
A_California_VRDL39_2009_H1N1	H1N1	USA	2009-07-09
A_Chile_4182_2009_H1N1	H1N1	Chile	2009-07-10
A_California_VRDL48_2009_H1N1	H1N1	USA	2009-07-10
A_Taiwan_T0826_2009_H1N1	H1N1	Taiwan	2009-07-10
A_Japan_PR1070_2009_H1N1	H1N1	Japan	2009-07-10
A_Canada-NS_RV2599_2009_H1N1	H1N1	Canada	2009-07-10
A_Moscow_0253T_2009_H1N1	H1N1	Russia	2009-07-10
A_California_VRDL51_2009_H1N1	H1N1	USA	2009-07-11
A_California_VRDL41_2009_H1N1	H1N1	USA	2009-07-11
A_Mie_41_2009_H1N1	H1N1	Japan	2009-07-11
A_Singapore_ON1126_2009_H1N1	H1N1	Singapore	2009-07-12
A_Managua_585.01_2009_H1N1	H1N1	Nicaragua	2009-07-12
A_Managua_4606.06_2009_H1N1	H1N1	Nicaragua	2009-07-12
A_Texas_43122467_2009_H1N1	H1N1	USA	2009-07-12
A_Canada-NFL_RV2503_2009_H1N1	H1N1	Canada	2009-07-12
A_Canada-BC_RV2937_2009_H1N1	H1N1	Canada	2009-07-12
A_Singapore_ON1050_2009_H1N1	H1N1	Singapore	2009-07-12
A_Singapore_ON1060_2009_H1N1	H1N1	Singapore	2009-07-12
A_Singapore_ON1093_2009_H1N1	H1N1	Singapore	2009-07-13
A_Piura_WRAIR1694P_2009_H1N1	H1N1	Peru	2009-07-13
A_Piura_WRAIR0603F_2009_H1N1	H1N1	Peru	2009-07-13
A_Chile_4257_2009_H1N1	H1N1	Chile	2009-07-13
A_Singapore_ON1105_2009_H1N1	H1N1	Singapore	2009-07-13
A_Singapore_ON1087_2009_H1N1	H1N1	Singapore	2009-07-13
A_Canada-BC_RV2940_2009_H1N1	H1N1	Canada	2009-07-13
A_Great_Lakes_WRAIR1652P_2009_H1N1	H1N1	USA	2009-07-13
A_Wakayama_57_2009_H1N1	H1N1	Japan	2009-07-13
A_Singapore_ON1099_2009_H1N1	H1N1	Singapore	2009-07-13
A_Texas_43132503_2009_H1N1	H1N1	USA	2009-07-13
A_California_VRDL52_2009_H1N1	H1N1	USA	2009-07-14
A_Singapore_ON1163_2009_H1N1	H1N1	Singapore	2009-07-14
A_Singapore_ON1168_2009_H1N1	H1N1	Singapore	2009-07-14
A_California_VRDL55_2009_H1N1	H1N1	USA	2009-07-14
A_Myanmar_JP101_2009_H1N1	H1N1	Myanmar	2009-07-14
A_New_York_4607_2009_H1N1	H1N1	USA	2009-07-14
A_New_York_4620_2009_H1N1	H1N1	USA	2009-07-14
A_Texas_43143450_2009_H1N1	H1N1	USA	2009-07-14
A_Canada-BC_RV2941_2009_H1N1	H1N1	Canada	2009-07-14
A_Canada-MB_RV2038-10_2009_H1N1	H1N1	Canada	2009-07-14
A_Canada-AB_RV2812_2009_H1N1	H1N1	Canada	2009-07-14
A_Singapore_ON1156_2009_H1N1	H1N1	Singapore	2009-07-14
A_Managua_3490.03_2009_H1N1	H1N1	Nicaragua	2009-07-14
A_Singapore_ON1177_2009_H1N1	H1N1	Singapore	2009-07-14
A_Prague_196-81511_2009_H1N1	H1N1	Czech Republic	2009-07-15
A_Boston_153_2009_H1N1	H1N1	USA	2009-07-15
A_Lima_WRAIR0285F_2009_H1N1	H1N1	Peru	2009-07-15
A_Canada-BC_RV2938_2009_H1N1	H1N1	Canada	2009-07-15
A_Canada-MB_RV2039-10_2009_H1N1	H1N1	Canada	2009-07-15
A_Canada-BC_RV2939_2009_H1N1	H1N1	Canada	2009-07-15
A_New_York_4677_2009_H1N1	H1N1	USA	2009-07-16
A_Australia_1_2009_H1N1	H1N1	Australia	2009-07-16
A_Managua_265.01_2009_H1N1	H1N1	Nicaragua	2009-07-16
A_Managua_3214.04_2009_H1N1	H1N1	Nicaragua	2009-07-16
A_Canada-MB_RV2040-10_2009_H1N1	H1N1	Canada	2009-07-16
A_Canada-BC_RV2942_2009_H1N1	H1N1	Canada	2009-07-16
A_San_Diego_WRAIR1658P_2009_H1N1	H1N1	USA	2009-07-16
A_Australia_4_2009_H1N1	H1N1	Australia	2009-07-17
A_Chile_4406_2009_H1N1	H1N1	Chile	2009-07-17
A_Canada-BC_RV2944_2009_H1N1	H1N1	Canada	2009-07-17
A_Canada-AB_RV2815_2009_H1N1	H1N1	Canada	2009-07-17
A_Australia_3_2009_H1N1	H1N1	Australia	2009-07-17
A_Lima_WRAIR0681F_2009_H1N1	H1N1	Peru	2009-07-17
A_Tokushima_2_2009_H1N1	H1N1	Japan	2009-07-18
A_Australia_6_2009_H1N1	H1N1	Australia	2009-07-18
A_Australia_7_2009_H1N1	H1N1	Australia	2009-07-18
A_Canada-BC_RV2947_2009_H1N1	H1N1	Canada	2009-07-18
A_Canada-BC_RV2943_2009_H1N1	H1N1	Canada	2009-07-18
A_San_Diego_WRAIR1657P_2009_H1N1	H1N1	USA	2009-07-18
A_Tomsk_03_2009_H1N1	H1N1	Russia	2009-07-19
A_Lima_WRAIR0672F_2009_H1N1	H1N1	Peru	2009-07-19
A_Canada-BC_RV2948_2009_H1N1	H1N1	Canada	2009-07-19
A_Lima_WRAIR1695P_2009_H1N1	H1N1	Peru	2009-07-19
A_Che_NIV658_2009_H1N1	H1N1	India	2009-07-20
A_Chile_4438_2009_H1N1	H1N1	Chile	2009-07-20
A_Australia_9_2009_H1N1	H1N1	Australia	2009-07-20
A_Australia_15_2009_H1N1	H1N1	Australia	2009-07-20
A_Guam_NHRC0030_2009_H1N1	H1N1	Guam	2009-07-20
A_Australia_13_2009_H1N1	H1N1	Australia	2009-07-20
A_Argentina_HNRG15_2009_H1N1	H1N1	Argentina	2009-07-20
A_Texas_43200999_2009_H1N1	H1N1	USA	2009-07-20
A_Australia_10_2009_H1N1	H1N1	Australia	2009-07-20
A_Canada-BC_RV2946_2009_H1N1	H1N1	Canada	2009-07-20
A_Canada-BC_RV2945_2009_H1N1	H1N1	Canada	2009-07-20
A_Canada-AB_RV2813_2009_H1N1	H1N1	Canada	2009-07-20
A_Canada-AB_RV2817_2009_H1N1	H1N1	Canada	2009-07-20
A_Canada-AB_RV2816_2009_H1N1	H1N1	Canada	2009-07-20
A_Canada-AB_RV2818_2009_H1N1	H1N1	Canada	2009-07-20
A_Australia_11_2009_H1N1	H1N1	Australia	2009-07-20
A_Australia_12_2009_H1N1	H1N1	Australia	2009-07-20
A_Australia_14_2009_H1N1	H1N1	Australia	2009-07-20
A_Novosibirsk_02_2009_H1N1	H1N1	Russia	2009-07-21
A_Australia_21_2009_H1N1	H1N1	Australia	2009-07-21
A_Argentina_08AR_2009_H1N1	H1N1	Argentina	2009-07-21
A_Malaysia_5259_2009_H1N1	H1N1	Malaysia	2009-07-21
A_Managua_5364.01_2009_H1N1	H1N1	Nicaragua	2009-07-21
A_Guam_NHRC0026_2009_H1N1	H1N1	Guam	2009-07-21
A_Guam_NHRC0011_2009_H1N1	H1N1	Guam	2009-07-21
A_California_VRDL58_2009_H1N1	H1N1	USA	2009-07-21
A_Australia_24_2009_H1N1	H1N1	Australia	2009-07-21
A_San_Diego_WR1651P_2009_H1N1	H1N1	USA	2009-07-21
A_Guam_NHRC0019_2009_H1N1	H1N1	Guam	2009-07-21
A_Mie_52_2009_H1N1	H1N1	Japan	2009-07-21
A_California_VRDL53_2009_H1N1	H1N1	USA	2009-07-21
A_Guam_NHRC0021_2009_H1N1	H1N1	Guam	2009-07-21
A_South_Carolina_WRAIR1500P_2009_H1N1	H1N1	USA	2009-07-21
A_Canada-AB_RV2821_2009_H1N1	H1N1	Canada	2009-07-21
A_Canada-AB_RV2819_2009_H1N1	H1N1	Canada	2009-07-21
A_Australia_16_2009_H1N1	H1N1	Australia	2009-07-21
A_Managua_3438.02_2009_H1N1	H1N1	Nicaragua	2009-07-21
A_Guam_NHRC0010_2009_H1N1	H1N1	Guam	2009-07-21
A_Australia_20_2009_H1N1	H1N1	Australia	2009-07-21
A_San_Diego_WR1650P_2009_H1N1	H1N1	USA	2009-07-21
A_New_Jersey_WRAIR1504P_2009_H1N1	H1N1	USA	2009-07-21
A_Vladivostok_IIV17_2009_H1N1	H1N1	Russia	2009-07-22
A_Australia_26_2009_H1N1	H1N1	Australia	2009-07-22
A_South_Carolina_WRAIR1503P_2009_H1N1	H1N1	USA	2009-07-22
A_Managua_4747.01_2009_H1N1	H1N1	Nicaragua	2009-07-22
A_Managua_4590.03_2009_H1N1	H1N1	Nicaragua	2009-07-22
A_Australia_25_2009_H1N1	H1N1	Australia	2009-07-22
A_Guam_NHRC0008_2009_H1N1	H1N1	Guam	2009-07-22
A_South_Carolina_WRAIR1660P_2009_H1N1	H1N1	USA	2009-07-22
A_Myanmar_JP133_2009_H1N1	H1N1	Myanmar	2009-07-22
A_Myanmar_JP131_2009_H1N1	H1N1	Myanmar	2009-07-22
A_Australia_23_2009_H1N1	H1N1	Australia	2009-07-22
A_Guam_NHRC0018_2009_H1N1	H1N1	Guam	2009-07-22
A_South_Carolina_WRAIR1501P_2009_H1N1	H1N1	USA	2009-07-22
A_Canada-AB_RV2824_2009_H1N1	H1N1	Canada	2009-07-22
A_Managua_1973.02_2009_H1N1	H1N1	Nicaragua	2009-07-22
A_Australia_27_2009_H1N1	H1N1	Australia	2009-07-22
A_Japan_NHRC0003_2009_H1N1	H1N1	Japan	2009-07-23
A_Japan_NHRC0001_2009_H1N1	H1N1	Japan	2009-07-23
A_Japan_NHRC0002_2009_H1N1	H1N1	Japan	2009-07-23
A_Australia_28_2009_H1N1	H1N1	Australia	2009-07-23
A_Australia_31_2009_H1N1	H1N1	Australia	2009-07-23
A_Australia_29_2009_H1N1	H1N1	Australia	2009-07-23
A_Managua_5295.02_2009_H1N1	H1N1	Nicaragua	2009-07-23
A_Guam_NHRC0012_2009_H1N1	H1N1	Guam	2009-07-23
A_Guam_NHRC0002_2009_H1N1	H1N1	Guam	2009-07-23
A_Australia_32_2009_H1N1	H1N1	Australia	2009-07-23
A_Vladivostok_IIV18_2009_H1N1	H1N1	Russia	2009-07-24
A_Australia_40_2009_H1N1	H1N1	Australia	2009-07-24
A_Managua_4951.02_2009_H1N1	H1N1	Nicaragua	2009-07-24
A_Managua_3231.02_2009_H1N1	H1N1	Nicaragua	2009-07-24
A_Australia_39_2009_H1N1	H1N1	Australia	2009-07-24
A_Texas_43242018_2009_H1N1	H1N1	USA	2009-07-24
A_Managua_3467.01_2009_H1N1	H1N1	Nicaragua	2009-07-24
A_Australia_37_2009_H1N1	H1N1	Australia	2009-07-24
A_Australia_36_2009_H1N1	H1N1	Australia	2009-07-24
A_Australia_35_2009_H1N1	H1N1	Australia	2009-07-24
A_New_York_4728_2009_H1N1	H1N1	USA	2009-07-24
A_Australia_42_2009_H1N1	H1N1	Australia	2009-07-25
A_Managua_1264.03_2009_H1N1	H1N1	Nicaragua	2009-07-25
A_New_York_4735_2009_H1N1	H1N1	USA	2009-07-25
A_Canada-AB_RV2814_2009_H1N1	H1N1	Canada	2009-07-25
A_Australia_44_2009_H1N1	H1N1	Australia	2009-07-26
A_Australia_43_2009_H1N1	H1N1	Australia	2009-07-26
A_Managua_3225.03_2009_H1N1	H1N1	Nicaragua	2009-07-27
A_Managua_5339.04_2009_H1N1	H1N1	Nicaragua	2009-07-27
A_Guam_NHRC0001_2009_H1N1	H1N1	Guam	2009-07-27
A_Cape_May_WRAIR1653P_2009_H1N1	H1N1	USA	2009-07-27
A_Managua_4407.02_2009_H1N1	H1N1	Nicaragua	2009-07-27
A_Managua_466.01_2009_H1N1	H1N1	Nicaragua	2009-07-27
A_California_VRDL61_2009_H1N1	H1N1	USA	2009-07-27
A_Australia_45_2009_H1N1	H1N1	Australia	2009-07-27
A_Australia_47_2009_H1N1	H1N1	Australia	2009-07-27
A_Texas_43272683_2009_H1N1	H1N1	USA	2009-07-27
A_Australia_48_2009_H1N1	H1N1	Australia	2009-07-27
A_New_York_4738_2009_H1N1	H1N1	USA	2009-07-28
A_Managua_4960.01_2009_H1N1	H1N1	Nicaragua	2009-07-28
A_Canada-AB_RV2809_2009_H1N1	H1N1	Canada	2009-07-28
A_Australia_51_2009_H1N1	H1N1	Australia	2009-07-28
A_Virginia_WRAIR1511P_2009_H1N1	H1N1	USA	2009-07-28
A_Managua_2978.04_2009_H1N1	H1N1	Nicaragua	2009-07-29
A_Australia_53_2009_H1N1	H1N1	Australia	2009-07-29
A_Guam_NHRC0003_2009_H1N1	H1N1	Guam	2009-07-29
A_Canada-MB_RV2041-10_2009_H1N1	H1N1	Canada	2009-07-29
A_California_WRAIR1507P_2009_H1N1	H1N1	USA	2009-07-29
A_Texas_43292238_2009_H1N1	H1N1	USA	2009-07-29
A_New_York_4747_2009_H1N1	H1N1	USA	2009-07-30
A_Managua_1836.02_2009_H1N1	H1N1	Nicaragua	2009-07-30
A_Australia_56_2009_H1N1	H1N1	Australia	2009-07-30
A_Canada-MB_RV2042-10_2009_H1N1	H1N1	Canada	2009-07-30
A_South_Carolina_WR1325P_2009_H1N1	H1N1	USA	2009-07-31
A_South_Carolina_WR1326P_2009_H1N1	H1N1	USA	2009-07-31
A_Guam_NHRC0007_2009_H1N1	H1N1	Guam	2009-07-31
A_Guam_NHRC0005_2009_H1N1	H1N1	Guam	2009-07-31
A_New_Jersey_WRAIR1506P_2009_H1N1	H1N1	USA	2009-07-31
A_South_Carolina_WR1324P_2009_H1N1	H1N1	USA	2009-08-01
A_Australia_58_2009_H1N1	H1N1	Australia	2009-08-01
A_Australia_57_2009_H1N1	H1N1	Australia	2009-08-01
A_Australia_59_2009_H1N1	H1N1	Australia	2009-08-02
A_Australia_60_2009_H1N1	H1N1	Australia	2009-08-02
A_New_Jersey_WRAIR1499P_2009_H1N1	H1N1	USA	2009-08-02
A_Managua_209.01_2009_H1N1	H1N1	Nicaragua	2009-08-03
A_Managua_451.01_2009_H1N1	H1N1	Nicaragua	2009-08-03
A_Australia_63_2009_H1N1	H1N1	Australia	2009-08-03
A_Australia_64_2009_H1N1	H1N1	Australia	2009-08-03
A_Australia_65_2009_H1N1	H1N1	Australia	2009-08-03
A_Australia_61_2009_H1N1	H1N1	Australia	2009-08-03
A_Australia_66_2009_H1N1	H1N1	Australia	2009-08-04
A_Japan_NHRC0004_2009_H1N1	H1N1	Japan	2009-08-04
A_Guam_NHRC0006_2009_H1N1	H1N1	Guam	2009-08-04
A_Managua_4451.02_2009_H1N1	H1N1	Nicaragua	2009-08-04
A_Canada-MB_RV2661_2009_H1N1	H1N1	Canada	2009-08-04
A_Canada-AB_RV2828_2009_H1N1	H1N1	Canada	2009-08-04
A_Managua_1256.04_2009_H1N1	H1N1	Nicaragua	2009-08-04
A_California_WR1316P_2009_H1N1	H1N1	USA	2009-08-05
A_Singapore_GP2641_2009_H1N1	H1N1	Singapore	2009-08-05
A_California_WR1314P_2009_H1N1	H1N1	USA	2009-08-05
A_Managua_1077.04_2009_H1N1	H1N1	Nicaragua	2009-08-05
A_California_WR1315P_2009_H1N1	H1N1	USA	2009-08-05
A_Canada-MB_RV2043-10_2009_H1N1	H1N1	Canada	2009-08-05
A_Canada-MB_RV2044-10_2009_H1N1	H1N1	Canada	2009-08-05
A_Managua_5230.01_2009_H1N1	H1N1	Nicaragua	2009-08-05
A_California_VRDL69_2009_H1N1	H1N1	USA	2009-08-05
A_Australia_69_2009_H1N1	H1N1	Australia	2009-08-05
A_New_York_4761_2009_H1N1	H1N1	USA	2009-08-06
A_Singapore_GP2687_2009_H1N1	H1N1	Singapore	2009-08-06
A_Singapore_GP2715_2009_H1N1	H1N1	Singapore	2009-08-06
A_Guam_NHRC0004_2009_H1N1	H1N1	Guam	2009-08-06
A_Australia_70_2009_H1N1	H1N1	Australia	2009-08-06
A_Singapore_GP2695_2009_H1N1	H1N1	Singapore	2009-08-06
A_Singapore_GP2711_2009_H1N1	H1N1	Singapore	2009-08-06
A_Canada-AB_RV2825_2009_H1N1	H1N1	Canada	2009-08-06
A_Singapore_GP2703_2009_H1N1	H1N1	Singapore	2009-08-06
A_Singapore_GP2686_2009_H1N1	H1N1	Singapore	2009-08-06
A_Canada-AB_RV2735_2009_H1N1	H1N1	Canada	2009-08-07
A_California_WR1320P_2009_H1N1	H1N1	USA	2009-08-07
A_California_WR1321P_2009_H1N1	H1N1	USA	2009-08-07
A_Managua_2604.02_2009_H1N1	H1N1	Nicaragua	2009-08-07
A_Canada-MB_RV2045-10_2009_H1N1	H1N1	Canada	2009-08-07
A_Canada-AB_RV2810_2009_H1N1	H1N1	Canada	2009-08-07
A_Managua_5399.04_2009_H1N1	H1N1	Nicaragua	2009-08-07
A_California_WR1312P_2009_H1N1	H1N1	USA	2009-08-08
A_Managua_5595.03_2009_H1N1	H1N1	Nicaragua	2009-08-08
A_Managua_4064.01_2009_H1N1	H1N1	Nicaragua	2009-08-08
A_Ontario_25389_2009_H1N1	H1N1	Canada	2009-08-09
A_Canada-ON_RV2905_2009_H1N1	H1N1	Canada	2009-08-09
A_California_WR1318P_2009_H1N1	H1N1	USA	2009-08-10
A_California_WRAIR1502P_2009_H1N1	H1N1	USA	2009-08-10
A_Guangzhou_GIRD07_2009_H1N1	H1N1	China	2009-08-10
A_California_VRDL74_2009_H1N1	H1N1	USA	2009-08-10
A_California_VRDL64_2009_H1N1	H1N1	USA	2009-08-10
A_Managua_554.01_2009_H1N1	H1N1	Nicaragua	2009-08-10
A_Managua_3083.01_2009_H1N1	H1N1	Nicaragua	2009-08-10
A_California_VRDL65_2009_H1N1	H1N1	USA	2009-08-10
A_California_WR1317P_2009_H1N1	H1N1	USA	2009-08-10
A_Norway_2924_2009_H1N1	H1N1	Norway	2009-08-10
A_Australia_72_2009_H1N1	H1N1	Australia	2009-08-10
A_Ontario_222656_2009_H1N1	H1N1	Canada	2009-08-11
A_California_VRDL68_2009_H1N1	H1N1	USA	2009-08-11
A_Managua_5036.01_2009_H1N1	H1N1	Nicaragua	2009-08-11
A_Managua_1356.03_2009_H1N1	H1N1	Nicaragua	2009-08-11
A_Managua_4012.01_2009_H1N1	H1N1	Nicaragua	2009-08-11
A_Managua_2275.01_2009_H1N1	H1N1	Nicaragua	2009-08-11
A_Managua_5212.04_2009_H1N1	H1N1	Nicaragua	2009-08-11
A_Managua_2339.03_2009_H1N1	H1N1	Nicaragua	2009-08-11
A_Managua_5119.06_2009_H1N1	H1N1	Nicaragua	2009-08-11
A_San_Diego_WRAIR1662P_2009_H1N1	H1N1	USA	2009-08-12
A_San_Diego_WRAIR1663P_2009_H1N1	H1N1	USA	2009-08-12
A_Managua_4186.02_2009_H1N1	H1N1	Nicaragua	2009-08-12
A_Australia_73_2009_H1N1	H1N1	Australia	2009-08-12
A_Managua_3359.01_2009_H1N1	H1N1	Nicaragua	2009-08-12
A_Guam_WRAIR1510P_2009_H1N1	H1N1	Guam	2009-08-12
A_Ontario_35273_2009_H1N1	H1N1	Canada	2009-08-13
A_Managua_527.04_2009_H1N1	H1N1	Nicaragua	2009-08-13
A_Managua_921.02_2009_H1N1	H1N1	Nicaragua	2009-08-13
A_Managua_3642.04_2009_H1N1	H1N1	Nicaragua	2009-08-13
A_Malaysia_10226_2009_H1N1	H1N1	Malaysia	2009-08-14
A_Canada-AB_RV2827_2009_H1N1	H1N1	Canada	2009-08-14
A_New_York_4777_2009_H1N1	H1N1	USA	2009-08-14
A_Texas_44152535_2009_H1N1	H1N1	USA	2009-08-15
A_Managua_5747.02_2009_H1N1	H1N1	Nicaragua	2009-08-15
A_Texas_44151841_2009_H1N1	H1N1	USA	2009-08-15
A_Managua_473.02_2009_H1N1	H1N1	Nicaragua	2009-08-15
A_Managua_3275.01_2009_H1N1	H1N1	Nicaragua	2009-08-15
A_Canada-NWT_RV2869_2009_H1N1	H1N1	Canada	2009-08-15
A_Managua_5307.01_2009_H1N1	H1N1	Nicaragua	2009-08-15
A_Australia_54_2009_H1N1	H1N1	Australia	2009-08-16
A_Managua_1054.02_2009_H1N1	H1N1	Nicaragua	2009-08-16
A_Managua_4570.01_2009_H1N1	H1N1	Nicaragua	2009-08-16
A_Ontario_10296_2009_H1N1	H1N1	Canada	2009-08-17
A_Managua_2155.01_2009_H1N1	H1N1	Nicaragua	2009-08-17
A_Managua_4218.01_2009_H1N1	H1N1	Nicaragua	2009-08-17
A_Boston_154_2009_H1N1	H1N1	USA	2009-08-18
A_New_York_4780_2009_H1N1	H1N1	USA	2009-08-18
A_Singapore_GP3084_2009_H1N1	H1N1	Singapore	2009-08-18
A_Managua_2323.02_2009_H1N1	H1N1	Nicaragua	2009-08-18
A_Managua_2093.01_2009_H1N1	H1N1	Nicaragua	2009-08-18
A_Managua_3244.01_2009_H1N1	H1N1	Nicaragua	2009-08-18
A_Managua_164.01_2009_H1N1	H1N1	Nicaragua	2009-08-18
A_Managua_3435.01_2009_H1N1	H1N1	Nicaragua	2009-08-18
A_Managua_989.01_2009_H1N1	H1N1	Nicaragua	2009-08-18
A_Managua_4757.02_2009_H1N1	H1N1	Nicaragua	2009-08-18
A_California_VRDL67_2009_H1N1	H1N1	USA	2009-08-18
A_Managua_4702.04_2009_H1N1	H1N1	Nicaragua	2009-08-19
A_New_York_4789_2009_H1N1	H1N1	USA	2009-08-20
A_Australia_79_2009_H1N1	H1N1	Australia	2009-08-20
A_Malaysia_12617_2009_H1N1	H1N1	Malaysia	2009-08-20
A_Managua_2999.03_2009_H1N1	H1N1	Nicaragua	2009-08-20
A_Managua_287.01_2009_H1N1	H1N1	Nicaragua	2009-08-20
A_Ontario_235657_2009_H1N1	H1N1	Canada	2009-08-21
A_New_York_4788_2009_H1N1	H1N1	USA	2009-08-21
A_New_York_4790_2009_H1N1	H1N1	USA	2009-08-21
A_New_York_4810_2009_H1N1	H1N1	USA	2009-08-21
A_New_York_4787_2009_H1N1	H1N1	USA	2009-08-21
A_Managua_432.01_2009_H1N1	H1N1	Nicaragua	2009-08-22
A_Singapore_ON1868_2009_H1N1	H1N1	Singapore	2009-08-22
A_Managua_5227.04_2009_H1N1	H1N1	Nicaragua	2009-08-22
A_Managua_4147.01_2009_H1N1	H1N1	Nicaragua	2009-08-22
A_Ontario_237882_2009_H1N1	H1N1	Canada	2009-08-24
A_Ontario_10016_2009_H1N1	H1N1	Canada	2009-08-24
A_New_York_4791_2009_H1N1	H1N1	USA	2009-08-24
A_Managua_3421.02_2009_H1N1	H1N1	Nicaragua	2009-08-24
A_New_York_4925_2009_H1N1	H1N1	USA	2009-08-25
A_Netherlands_1039_2009_H1N1	H1N1	Netherlands	2009-08-25
A_Canada-AB_RV2823_2009_H1N1	H1N1	Canada	2009-08-25
A_Managua_65.02_2009_H1N1	H1N1	Nicaragua	2009-08-25
A_Australia_80_2009_H1N1	H1N1	Australia	2009-08-26
A_Thailand_CU-C161_2009_H1N1	H1N1	Thailand	2009-08-26
A_Hong_Kong_WRAIR0113N_2009_H1N1	H1N1	Hong Kong	2009-08-26
A_Nagano_RC1_2009_H1N1	H1N1	Japan	2009-08-27
A_Hong_Kong_WRAIR0114T_2009_H1N1	H1N1	Hong Kong	2009-08-27
A_Hong_Kong_WR0114N_2009_H1N1	H1N1	Hong Kong	2009-08-27
A_Managua_3434.02_2009_H1N1	H1N1	Nicaragua	2009-08-27
A_California_VRDL70_2009_H1N1	H1N1	USA	2009-08-27
A_Ytml_NIV9438_2009_H1N1	H1N1	India	2009-08-28
A_Texas_44282651_2009_H1N1	H1N1	USA	2009-08-28
A_California_VRDL71_2009_H1N1	H1N1	USA	2009-08-28
A_Managua_1244.01_2009_H1N1	H1N1	Nicaragua	2009-08-28
A_Managua_4209.04_2009_H1N1	H1N1	Nicaragua	2009-08-28
A_Canada-ON_RV2888_2009_H1N1	H1N1	Canada	2009-08-29
A_Texas_44302533_2009_H1N1	H1N1	USA	2009-08-30
A_Jalna_NIV9436_2009_H1N1	H1N1	India	2009-08-30
A_Texas_44302167_2009_H1N1	H1N1	USA	2009-08-30
A_Managua_1984.02_2009_H1N1	H1N1	Nicaragua	2009-08-30
A_Texas_44301765_2009_H1N1	H1N1	USA	2009-08-30
A_Texas_44302551_2009_H1N1	H1N1	USA	2009-08-30
A_Taipei_WR0193T_2009_H1N1	H1N1	Taiwan	2009-08-31
A_Managua_5248.03_2009_H1N1	H1N1	Nicaragua	2009-08-31
A_Texas_44313703_2009_H1N1	H1N1	USA	2009-08-31
A_Texas_44312415_2009_H1N1	H1N1	USA	2009-08-31
A_Managua_4063.01_2009_H1N1	H1N1	Nicaragua	2009-08-31
A_Managua_3507.01_2009_H1N1	H1N1	Nicaragua	2009-08-31
A_Netherlands_1064b_2009_H1N1	H1N1	Netherlands	2009-09-01
A_California_VRDL73_2009_H1N1	H1N1	USA	2009-09-01
A_California_VRDL72_2009_H1N1	H1N1	USA	2009-09-01
A_Texas_45010998_2009_H1N1	H1N1	USA	2009-09-01
A_Taipei_WR0194N_2009_H1N1	H1N1	Taiwan	2009-09-01
A_Managua_4736.02_2009_H1N1	H1N1	Nicaragua	2009-09-01
A_Norway_3206-3_2009_H1N1	H1N1	Norway	2009-09-01
A_Guam_NHRC0027_2009_H1N1	H1N1	Guam	2009-09-02
A_Thailand_CU-H567_2009_H1N1	H1N1	Thailand	2009-09-02
A_Texas_45023717_2009_H1N1	H1N1	USA	2009-09-02
A_Mexico_City_WR1306N_2009_H1N1	H1N1	Mexico	2009-09-02
A_Australia_82_2009_H1N1	H1N1	Australia	2009-09-02
A_New_York_4820_2009_H1N1	H1N1	USA	2009-09-02
A_Managua_2958.01_2009_H1N1	H1N1	Nicaragua	2009-09-02
A_Texas_45021632_2009_H1N1	H1N1	USA	2009-09-02
A_Australia_81_2009_H1N1	H1N1	Australia	2009-09-02
A_Texas_45024243_2009_H1N1	H1N1	USA	2009-09-02
A_Texas_45033774_2009_H1N1	H1N1	USA	2009-09-03
A_Thailand_CU-H572_2009_H1N1	H1N1	Thailand	2009-09-03
A_Texas_45034157_2009_H1N1	H1N1	USA	2009-09-03
A_New_York_4824_2009_H1N1	H1N1	USA	2009-09-03
A_New_York_4841_2009_H1N1	H1N1	USA	2009-09-03
A_New_York_4823_2009_H1N1	H1N1	USA	2009-09-03
A_Texas_45033567_2009_H1N1	H1N1	USA	2009-09-03
A_Canada-NU_RV2851_2009_H1N1	H1N1	Canada	2009-09-03
A_Texas_45032708_2009_H1N1	H1N1	USA	2009-09-03
A_Texas_45032753_2009_H1N1	H1N1	USA	2009-09-03
A_Mexico_City_WR1297N_2009_H1N1	H1N1	Mexico	2009-09-03
A_Netherlands_1093_2009_H1N1	H1N1	Netherlands	2009-09-04
A_Guam_NHRC0029_2009_H1N1	H1N1	Guam	2009-09-04
A_Guam_NHRC0013_2009_H1N1	H1N1	Guam	2009-09-04
A_Texas_45043852_2009_H1N1	H1N1	USA	2009-09-04
A_Texas_45042604_2009_H1N1	H1N1	USA	2009-09-04
A_Mexico_City_WR1308T_2009_H1N1	H1N1	Mexico	2009-09-04
A_Guam_NHRC0016_2009_H1N1	H1N1	Guam	2009-09-04
A_Managua_572.02_2009_H1N1	H1N1	Nicaragua	2009-09-05
A_Texas_45052569_2009_H1N1	H1N1	USA	2009-09-05
A_South_Carolina_WRSP520_2009_H1N1	H1N1	USA	2009-09-05
A_New_York_4844_2009_H1N1	H1N1	USA	2009-09-06
A_Zhejiang-Yiwu_11_2009_H1N1	H1N1	China	2009-09-06
A_Texas_45062584_2009_H1N1	H1N1	USA	2009-09-06
A_Texas_45062346_2009_H1N1	H1N1	USA	2009-09-06
A_Texas_45062633_2009_H1N1	H1N1	USA	2009-09-06
A_Canada-AB_RV2854_2009_H1N1	H1N1	Canada	2009-09-06
A_Texas_45061755_2009_H1N1	H1N1	USA	2009-09-06
A_Texas_45061670_2009_H1N1	H1N1	USA	2009-09-06
A_Zhejiang_DTID-ZJU02_2009_H1N1	H1N1	China	2009-09-07
A_Zhejiang_DTID-ZJU03_2009_H1N1	H1N1	China	2009-09-07
A_Ontario_25913_2009_H1N1	H1N1	Canada	2009-09-07
A_Texas_45071344_2009_H1N1	H1N1	USA	2009-09-07
A_Texas_45071524_2009_H1N1	H1N1	USA	2009-09-07
A_Texas_45072273_2009_H1N1	H1N1	USA	2009-09-07
A_Wisconsin_629-D01987_2009_H1N1	H1N1	USA	2009-09-07
A_Canada-ON_RV2904_2009_H1N1	H1N1	Canada	2009-09-07
A_Canada-NWT_RV2852_2009_H1N1	H1N1	Canada	2009-09-07
A_Texas_45072128_2009_H1N1	H1N1	USA	2009-09-07
A_Nsk_NIV10348_2009_H1N1	H1N1	India	2009-09-07
A_Texas_45072656_2009_H1N1	H1N1	USA	2009-09-07
A_Texas_45083819_2009_H1N1	H1N1	USA	2009-09-08
A_Norway_3364-2_2009_H1N1	H1N1	Norway	2009-09-08
A_Wisconsin_629-D00734_2009_H1N1	H1N1	USA	2009-09-08
A_Managua_5953.01_2009_H1N1	H1N1	Nicaragua	2009-09-08
A_Canada-AB_RV2853_2009_H1N1	H1N1	Canada	2009-09-08
A_Wisconsin_629-D02367_2009_H1N1	H1N1	USA	2009-09-08
A_Wisconsin_629-D02041_2009_H1N1	H1N1	USA	2009-09-09
A_Guam_NHRC0025_2009_H1N1	H1N1	Guam	2009-09-09
A_Guam_NHRC0028_2009_H1N1	H1N1	Guam	2009-09-09
A_New_York_4856_2009_H1N1	H1N1	USA	2009-09-09
A_New_York_4855_2009_H1N1	H1N1	USA	2009-09-09
A_Pendleton_WRAIR1661P_2009_H1N1	H1N1	USA	2009-09-09
A_Wisconsin_629-D02133_2009_H1N1	H1N1	USA	2009-09-09
A_Mexico_City_WR1310N_2009_H1N1	H1N1	Mexico	2009-09-09
A_Texas_45093670_2009_H1N1	H1N1	USA	2009-09-09
A_Texas_45093214_2009_H1N1	H1N1	USA	2009-09-09
A_Texas_45091417_2009_H1N1	H1N1	USA	2009-09-09
A_Texas_45091405_2009_H1N1	H1N1	USA	2009-09-09
A_New_York_4866_2009_H1N1	H1N1	USA	2009-09-09
A_Texas_45091402_2009_H1N1	H1N1	USA	2009-09-09
A_Great_Lakes_WRAIR1664P_2009_H1N1	H1N1	USA	2009-09-09
A_Texas_45093846_2009_H1N1	H1N1	USA	2009-09-09
A_Texas_45104026_2009_H1N1	H1N1	USA	2009-09-10
A_Managua_4972.02_2009_H1N1	H1N1	Nicaragua	2009-09-10
A_New_York_4870_2009_H1N1	H1N1	USA	2009-09-10
A_Texas_45102952_2009_H1N1	H1N1	USA	2009-09-10
A_Netherlands_1084_2009_H1N1	H1N1	Netherlands	2009-09-10
A_Netherlands_1083_2009_H1N1	H1N1	Netherlands	2009-09-10
A_Texas_45103737_2009_H1N1	H1N1	USA	2009-09-10
A_Texas_45103998_2009_H1N1	H1N1	USA	2009-09-10
A_Mexico_City_WR1311T_2009_H1N1	H1N1	Mexico	2009-09-10
A_Mexico_City_WR1312N_2009_H1N1	H1N1	Mexico	2009-09-10
A_Wisconsin_629-D00357_2009_H1N1	H1N1	USA	2009-09-10
A_Texas_45101424_2009_H1N1	H1N1	USA	2009-09-10
A_Texas_45104048_2009_H1N1	H1N1	USA	2009-09-10
A_Texas_45103259_2009_H1N1	H1N1	USA	2009-09-10
A_Pune_NIV10604_2009_H1N1	H1N1	India	2009-09-10
A_Texas_45101422_2009_H1N1	H1N1	USA	2009-09-10
A_Texas_45103759_2009_H1N1	H1N1	USA	2009-09-10
A_Bogota_WRAIR0435T_2009_H1N1	H1N1	Colombia	2009-09-11
A_Texas_45113371_2009_H1N1	H1N1	USA	2009-09-11
A_Managua_5115.01_2009_H1N1	H1N1	Nicaragua	2009-09-11
A_Texas_45113911_2009_H1N1	H1N1	USA	2009-09-11
A_Managua_3014.02_2009_H1N1	H1N1	Nicaragua	2009-09-11
A_Bogota_WRAIR0435N_2009_H1N1	H1N1	Colombia	2009-09-11
A_Texas_45113882_2009_H1N1	H1N1	USA	2009-09-11
A_Wisconsin_629-D02485_2009_H1N1	H1N1	USA	2009-09-11
A_Texas_45122774_2009_H1N1	H1N1	USA	2009-09-12
A_Managua_1419.02_2009_H1N1	H1N1	Nicaragua	2009-09-12
A_New_York_4881_2009_H1N1	H1N1	USA	2009-09-12
A_Texas_45122036_2009_H1N1	H1N1	USA	2009-09-12
A_Mexico_City_WR1301N_2009_H1N1	H1N1	Mexico	2009-09-12
A_Wisconsin_629-D00643_2009_H1N1	H1N1	USA	2009-09-12
A_Wisconsin_629-D01850_2009_H1N1	H1N1	USA	2009-09-12
A_Texas_45122538_2009_H1N1	H1N1	USA	2009-09-12
A_Texas_45122722_2009_H1N1	H1N1	USA	2009-09-12
A_Managua_1909.02_2009_H1N1	H1N1	Nicaragua	2009-09-12
A_Texas_45122369_2009_H1N1	H1N1	USA	2009-09-12
A_Texas_45122886_2009_H1N1	H1N1	USA	2009-09-12
A_Texas_45121606_2009_H1N1	H1N1	USA	2009-09-12
A_Texas_45122033_2009_H1N1	H1N1	USA	2009-09-12
A_Texas_45121004_2009_H1N1	H1N1	USA	2009-09-12
A_Texas_45120922_2009_H1N1	H1N1	USA	2009-09-12
A_Texas_45122282_2009_H1N1	H1N1	USA	2009-09-12
A_Texas_45132214_2009_H1N1	H1N1	USA	2009-09-13
A_Guam_NHRC0017_2009_H1N1	H1N1	Guam	2009-09-13
A_Texas_45131305_2009_H1N1	H1N1	USA	2009-09-13
A_Texas_45131774_2009_H1N1	H1N1	USA	2009-09-13
A_Texas_45132202_2009_H1N1	H1N1	USA	2009-09-13
A_Texas_45132647_2009_H1N1	H1N1	USA	2009-09-13
A_Texas_45131576_2009_H1N1	H1N1	USA	2009-09-13
A_Texas_45132788_2009_H1N1	H1N1	USA	2009-09-13
A_Texas_45130742_2009_H1N1	H1N1	USA	2009-09-13
A_Managua_5590.02_2009_H1N1	H1N1	Nicaragua	2009-09-14
A_New_York_4887_2009_H1N1	H1N1	USA	2009-09-14
A_Mexico_City_WR1307N_2009_H1N1	H1N1	Mexico	2009-09-14
A_Guam_NHRC0032_2009_H1N1	H1N1	Guam	2009-09-14
A_Guam_NHRC0031_2009_H1N1	H1N1	Guam	2009-09-14
A_Guam_NHRC0020_2009_H1N1	H1N1	Guam	2009-09-14
A_Canada-ON_RV2906_2009_H1N1	H1N1	Canada	2009-09-14
A_Managua_12.01_2009_H1N1	H1N1	Nicaragua	2009-09-14
A_Texas_45140902_2009_H1N1	H1N1	USA	2009-09-14
A_Wisconsin_629-D00036_2009_H1N1	H1N1	USA	2009-09-15
A_Wisconsin_629-D00832_2009_H1N1	H1N1	USA	2009-09-15
A_Wisconsin_629-D01469_2009_H1N1	H1N1	USA	2009-09-15
A_Taiwan_143_2009_H1N1	H1N1	Taiwan	2009-09-15
A_Guam_NHRC0023_2009_H1N1	H1N1	Guam	2009-09-15
A_Mexico_City_WR1697T_2009_H1N1	H1N1	Mexico	2009-09-15
A_Wisconsin_629-D02192_2009_H1N1	H1N1	USA	2009-09-15
A_Wisconsin_629-D01802_2009_H1N1	H1N1	USA	2009-09-16
A_Wisconsin_629-D00485_2009_H1N1	H1N1	USA	2009-09-16
A_Managua_5401.01_2009_H1N1	H1N1	Nicaragua	2009-09-16
A_Wisconsin_629-D01935_2009_H1N1	H1N1	USA	2009-09-16
A_Canada-ON_RV2914_2009_H1N1	H1N1	Canada	2009-09-17
A_Mexico_City_WR1696T_2009_H1N1	H1N1	Mexico	2009-09-17
A_Taiwan_206_2009_H1N1	H1N1	Taiwan	2009-09-18
A_Taiwan_167_2009_H1N1	H1N1	Taiwan	2009-09-18
A_Taiwan_156_2009_H1N1	H1N1	Taiwan	2009-09-18
A_Wisconsin_629-D01522_2009_H1N1	H1N1	USA	2009-09-18
A_Mexico_City_WR1706T_2009_H1N1	H1N1	Mexico	2009-09-18
A_Taiwan_177_2009_H1N1	H1N1	Taiwan	2009-09-18
A_Canada-BC_RV2950_2009_H1N1	H1N1	Canada	2009-09-18
A_California_VRDL75_2009_H1N1	H1N1	USA	2009-09-19
A_Guam_NHRC0014_2009_H1N1	H1N1	Guam	2009-09-20
A_California_VRDL76_2009_H1N1	H1N1	USA	2009-09-21
A_Shanghai_P1_2009_H1N1	H1N1	China	2009-09-21
A_Wisconsin_629-D01355_2009_H1N1	H1N1	USA	2009-09-21
A_Wisconsin_629-D00748_2009_H1N1	H1N1	USA	2009-09-21
A_San_Diego_WRAIR1668P_2009_H1N1	H1N1	USA	2009-09-21
A_Russia_01_2009_H1N1	H1N1	Russia	2009-09-22
A_Wisconsin_629-D00402_2009_H1N1	H1N1	USA	2009-09-22
A_Wisconsin_629-D01237_2009_H1N1	H1N1	USA	2009-09-22
A_California_VRDL78_2009_H1N1	H1N1	USA	2009-09-22
A_Wisconsin_629-D00839_2009_H1N1	H1N1	USA	2009-09-22
A_Canada-ON_RV2889_2009_H1N1	H1N1	Canada	2009-09-22
A_Mexico_City_WR1692T_2009_H1N1	H1N1	Mexico	2009-09-22
A_Wisconsin_629-D00346_2009_H1N1	H1N1	USA	2009-09-23
A_Wisconsin_629-D00287_2009_H1N1	H1N1	USA	2009-09-23
A_New_York_4947_2009_H1N1	H1N1	USA	2009-09-23
A_New_York_4945_2009_H1N1	H1N1	USA	2009-09-23
A_New_York_4944_2009_H1N1	H1N1	USA	2009-09-23
A_Mexico_City_WR1675T_2009_H1N1	H1N1	Mexico	2009-09-23
A_Mexico_City_WR1668T_2009_H1N1	H1N1	Mexico	2009-09-23
A_Mexico_City_WR1687T_2009_H1N1	H1N1	Mexico	2009-09-23
A_Canada-SK_RV2924_2009_H1N1	H1N1	Canada	2009-09-23
A_San_Diego_WRAIR1665P_2009_H1N1	H1N1	USA	2009-09-23
A_Mexico_City_WRAIR1679N_2009_H1N1	H1N1	Mexico	2009-09-23
A_Mexico_City_WRAIR1691N_2009_H1N1	H1N1	Mexico	2009-09-23
A_Wisconsin_629-D00565_2009_H1N1	H1N1	USA	2009-09-24
A_Mexico_City_WR1701T_2009_H1N1	H1N1	Mexico	2009-09-24
A_Wisconsin_629-D00410_2009_H1N1	H1N1	USA	2009-09-24
A_Canada-ON_RV2890_2009_H1N1	H1N1	Canada	2009-09-24
A_Canada-SK_RV2925_2009_H1N1	H1N1	Canada	2009-09-24
A_California_VRDL36_2009_H1N1	H1N1	USA	2009-09-24
A_Taipei_WR0195T_2009_H1N1	H1N1	Taiwan	2009-09-25
A_Mexico_City_WR1704T_2009_H1N1	H1N1	Mexico	2009-09-25
A_Guam_NHRC0022_2009_H1N1	H1N1	Guam	2009-09-25
A_Canada-ON_RV2961_2009_H1N1	H1N1	Canada	2009-09-25
A_Mexico_City_WR1683T_2009_H1N1	H1N1	Mexico	2009-09-25
A_Wisconsin_629-D00891_2009_H1N1	H1N1	USA	2009-09-26
A_Guam_NHRC0024_2009_H1N1	H1N1	Guam	2009-09-26
A_Canada-ON_RV2907_2009_H1N1	H1N1	Canada	2009-09-26
A_Canada-ON_RV2892_2009_H1N1	H1N1	Canada	2009-09-27
A_Wisconsin_629-D01391_2009_H1N1	H1N1	USA	2009-09-28
A_Ontario_26184_2009_H1N1	H1N1	Canada	2009-09-29
A_Wisconsin_629-D01015_2009_H1N1	H1N1	USA	2009-09-29
A_Managua_5258.02_2009_H1N1	H1N1	Nicaragua	2009-09-29
A_Canada-ON_RV2909_2009_H1N1	H1N1	Canada	2009-09-29
A_Canada-ON_RV2910_2009_H1N1	H1N1	Canada	2009-09-29
A_Canada-ON_RV2908_2009_H1N1	H1N1	Canada	2009-09-29
A_Netherlands_2290_2009_H1N1	H1N1	Netherlands	2009-09-30
A_Ft.Benning_WRAIR1669P_2009_H1N1	H1N1	USA	2009-09-30
A_Mexico_City_WR1695N_2009_H1N1	H1N1	Mexico	2009-10-01
A_Guam_NHRC0009_2009_H1N1	H1N1	Guam	2009-10-01
A_Wisconsin_629-D01351_2009_H1N1	H1N1	USA	2009-10-01
A_New_York_5755_2009_H1N1	H1N1	USA	2009-10-01
A_California_VRDL82_2009_H1N1	H1N1	USA	2009-10-01
A_San_Diego_WRAIR1666P_2009_H1N1	H1N1	USA	2009-10-01
A_California_VRDL79_2009_H1N1	H1N1	USA	2009-10-01
A_California_VRDL80_2009_H1N1	H1N1	USA	2009-10-01
A_Canada-ON_RV2912_2009_H1N1	H1N1	Canada	2009-10-01
A_California_VRDL83_2009_H1N1	H1N1	USA	2009-10-01
A_Guam_NHRC0015_2009_H1N1	H1N1	Guam	2009-10-01
A_California_VRDL81_2009_H1N1	H1N1	USA	2009-10-01
A_Wisconsin_629-D00250_2009_H1N1	H1N1	USA	2009-10-02
A_San_Diego_WRAIR1667P_2009_H1N1	H1N1	USA	2009-10-02
A_Wisconsin_629-D00853_2009_H1N1	H1N1	USA	2009-10-02
A_Canada-ON_RV2913_2009_H1N1	H1N1	Canada	2009-10-02
A_Wisconsin_629-D02337_2009_H1N1	H1N1	USA	2009-10-03
A_New_York_4977_2009_H1N1	H1N1	USA	2009-10-03
A_New_York_4995_2009_H1N1	H1N1	USA	2009-10-04
A_Wisconsin_629-D00690_2009_H1N1	H1N1	USA	2009-10-04
A_New_York_4986_2009_H1N1	H1N1	USA	2009-10-05
A_New_York_4979_2009_H1N1	H1N1	USA	2009-10-05
A_Mexico_City_WR1673N_2009_H1N1	H1N1	Mexico	2009-10-05
A_New_York_4981_2009_H1N1	H1N1	USA	2009-10-05
A_New_York_4985_2009_H1N1	H1N1	USA	2009-10-05
A_Wisconsin_629-D00834_2009_H1N1	H1N1	USA	2009-10-05
A_New_York_4990_2009_H1N1	H1N1	USA	2009-10-05
A_New_York_4987_2009_H1N1	H1N1	USA	2009-10-06
A_New_York_4988_2009_H1N1	H1N1	USA	2009-10-06
A_Wisconsin_629-D01102_2009_H1N1	H1N1	USA	2009-10-06
A_New_York_4984_2009_H1N1	H1N1	USA	2009-10-06
A_Wisconsin_629-S1252_2009_H1N1	H1N1	USA	2009-10-06
A_Bogota_WRAIR0440T_2009_H1N1	H1N1	Colombia	2009-10-06
A_Quito_WRAIR0617T_2009_H1N1	H1N1	Ecuador	2009-10-07
A_Boston_584_2009_H1N1	H1N1	USA	2009-10-07
A_Wisconsin_629-D02100_2009_H1N1	H1N1	USA	2009-10-07
A_Canada-SK_RV2926_2009_H1N1	H1N1	Canada	2009-10-07
A_Wisconsin_629-D01080_2009_H1N1	H1N1	USA	2009-10-09
A_California_VRDL84_2009_H1N1	H1N1	USA	2009-10-09
A_California_VRDL87_2009_H1N1	H1N1	USA	2009-10-09
A_Wisconsin_629-D01749_2009_H1N1	H1N1	USA	2009-10-09
A_California_VRDL88_2009_H1N1	H1N1	USA	2009-10-09
A_Wisconsin_629-D02090_2009_H1N1	H1N1	USA	2009-10-09
A_California_VRDL85_2009_H1N1	H1N1	USA	2009-10-09
A_California_VRDL86_2009_H1N1	H1N1	USA	2009-10-09
A_Canada-SK_RV2927_2009_H1N1	H1N1	Canada	2009-10-09
A_Canada-ON_RV2962_2009_H1N1	H1N1	Canada	2009-10-09
A_Mexico_City_WR1708T_2009_H1N1	H1N1	Mexico	2009-10-09
A_Wisconsin_629-D00557_2009_H1N1	H1N1	USA	2009-10-10
A_Managua_3013.01_2009_H1N1	H1N1	Nicaragua	2009-10-11
A_Canada-ON_RV2963_2009_H1N1	H1N1	Canada	2009-10-11
A_Colorado_WRAIR0353S_2009_H1N1	H1N1	USA	2009-10-11
A_Wisconsin_629-D02442_2009_H1N1	H1N1	USA	2009-10-12
A_San_Diego_INS194_2009_H1N1	H1N1	USA	2009-10-12
A_Wisconsin_629-D00675_2009_H1N1	H1N1	USA	2009-10-12
A_New_York_5045_2009_H1N1	H1N1	USA	2009-10-12
A_San_Diego_INS54_2009_H1N1	H1N1	USA	2009-10-12
A_San_Diego_INS51_2009_H1N1	H1N1	USA	2009-10-12
A_San_Diego_INS06_2009_H1N1	H1N1	USA	2009-10-12
A_San_Diego_INS04_2009_H1N1	H1N1	USA	2009-10-12
A_San_Diego_INS05_2009_H1N1	H1N1	USA	2009-10-12
A_San_Diego_INS02_2009_H1N1	H1N1	USA	2009-10-12
A_San_Diego_INS53_2009_H1N1	H1N1	USA	2009-10-12
A_Wisconsin_629-D00830_2009_H1N1	H1N1	USA	2009-10-12
A_San_Diego_INS03_2009_H1N1	H1N1	USA	2009-10-12
A_San_Diego_INS193_2009_H1N1	H1N1	USA	2009-10-12
A_San_Diego_INS01_2009_H1N1	H1N1	USA	2009-10-12
A_Wisconsin_629-S1309_2009_H1N1	H1N1	USA	2009-10-12
A_Wisconsin_629-S1313_2009_H1N1	H1N1	USA	2009-10-12
A_San_Diego_INS52_2009_H1N1	H1N1	USA	2009-10-12
A_Canada-SK_RV2928_2009_H1N1	H1N1	Canada	2009-10-12
A_San_Diego_INS07_2009_H1N1	H1N1	USA	2009-10-13
A_San_Diego_INS10_2009_H1N1	H1N1	USA	2009-10-13
A_Ft_Carson_WR1448P_2009_H1N1	H1N1	USA	2009-10-13
A_New_York_5079_2009_H1N1	H1N1	USA	2009-10-13
A_New_York_5074_2009_H1N1	H1N1	USA	2009-10-13
A_San_Diego_INS08_2009_H1N1	H1N1	USA	2009-10-13
A_San_Diego_INS09_2009_H1N1	H1N1	USA	2009-10-13
A_New_York_5130_2009_H1N1	H1N1	USA	2009-10-13
A_New_York_5083_2009_H1N1	H1N1	USA	2009-10-13
A_New_York_5667_2009_H1N1	H1N1	USA	2009-10-13
A_New_York_5086_2009_H1N1	H1N1	USA	2009-10-13
A_Canada-SK_RV2930_2009_H1N1	H1N1	Canada	2009-10-13
A_Canada-SK_RV2929_2009_H1N1	H1N1	Canada	2009-10-13
A_Cambodia_NHRCC00005_2009_H1N1	H1N1	Cambodia	2009-10-14
A_Cambodia_NHRCC00001_2009_H1N1	H1N1	Cambodia	2009-10-14
A_Cambodia_NHRCC00007_2009_H1N1	H1N1	Cambodia	2009-10-14
A_Cambodia_NHRCC00004_2009_H1N1	H1N1	Cambodia	2009-10-14
A_Cambodia_NHRCC00008_2009_H1N1	H1N1	Cambodia	2009-10-14
A_San_Diego_INS55_2009_H1N1	H1N1	USA	2009-10-14
A_Cambodia_NHRCC00003_2009_H1N1	H1N1	Cambodia	2009-10-14
A_San_Diego_INS11_2009_H1N1	H1N1	USA	2009-10-14
A_Cambodia_NHRCC00006_2009_H1N1	H1N1	Cambodia	2009-10-14
A_Cambodia_NHRCC00002_2009_H1N1	H1N1	Cambodia	2009-10-14
A_Chicago_WRAIR1690P_2009_H1N1	H1N1	USA	2009-10-14
A_Wisconsin_629-S1350_2009_H1N1	H1N1	USA	2009-10-14
A_Wisconsin_629-S1348_2009_H1N1	H1N1	USA	2009-10-14
A_San_Diego_INS101_2009_H1N1	H1N1	USA	2009-10-14
A_San_Diego_INS102_2009_H1N1	H1N1	USA	2009-10-14
A_San_Diego_INS12_2009_H1N1	H1N1	USA	2009-10-14
A_Canada-ON_RV2983_2009_H1N1	H1N1	Canada	2009-10-14
A_Canada-ON_RV2985_2009_H1N1	H1N1	Canada	2009-10-14
[truncated: 917 more rows]
