# Supplementary material for: A Comparative Study of Human TLR 7/8 Stimulatory Trimer Compositions in Influenza A Viral Genomes
Source: PLoS One. 2012 Feb 17;7(2):e30751. doi: 10.1371/journal.pone.0030751 (PMC3281872; doi:10.1371/journal.pone.0030751)
Supplement: Table S3 — List of 3180 non-high pathogenic IAVs. (XLS) [file pone.0030751.s003.xls]

## Sheet: HIA_TLR_Non_Pendemic_8SEGs_Sc3
A_WSN_1933_H1N1	H1N1	United Kingdom	1933
A_WSN_1933_TS61_H1N1	H1N1	United Kingdom	1933
A_Wilson-Smith_1933_H1N1	H1N1	United Kingdom	1933
A_Puerto_Rico_8-WG_1934_H1N1	H1N1	Puerto Rico	1934
A_Puerto_Rico_8-1_1934_H1N1	H1N1	Puerto Rico	1934
A_Puerto_Rico_8-SV14_1934_H1N1	H1N1	Puerto Rico	1934
A_Puerto_Rico_8_1934_H1N1	H1N1	Puerto Rico	1934
A_Puerto_Rico_8_34_Mount_Sinai_H1N1	H1N1	Puerto Rico	1934
A_Melbourne_1935_H1N1	H1N1	Australia	1935
A_Alaska_1935_H1N1	H1N1	USA	1935
A_Phila_1935_H1N1	H1N1	USA	1935
A_Henry_1936_H1N1	H1N1	USA	1936
A_Hickox_1940_H1N1	H1N1	USA	1940
A_Bellamy_1942_H1N1	H1N1	USA	1942
A_Weiss_1943_H1N1	H1N1	USA	1943
A_Iowa_1943_H1N1	H1N1	USA	1943
A_AA_Marton_1943_H1N1	H1N1	USA	1943
A_AA_Huston_1945_H1N1	H1N1	USA	1945
A_Cameron_1946_H1N1	H1N1	Australia	1946
A_Melbourne_1_1946_H1N1	H1N1	Australia	1946
A_Fort_Monmouth_1_1947_H1N1	H1N1	USA	1947
A_Albany_4835_1948_H1N1	H1N1	USA	1948
A_Hemsbury_1948_H1N1	H1N1	USA	1948
A_Netherlands_001S1_1948_H1N1	H1N1	Netherlands	1948
A_Roma_1949_H1N1	H1N1	Italy	1949
A_Fort_Worth_1950_H1N1	H1N1	USA	1950
A_Albany_4836_1950_H1N1	H1N1	USA	1950
A_Liverpool_1951_H1N1	H1N1	United Kingdom	1951
A_Albany_12_1951_H1N1	H1N1	USA	1951
A_Albany_14_1951_H1N1	H1N1	USA	1951
A_Albany_13_1951_H1N1	H1N1	USA	1951
A_Albany_1618_1951_H1N1	H1N1	USA	1951
A_Malaysia_1954_H1N1	H1N1	Malaysia	1954
A_Netherlands_001H1_1954_H1N1	H1N1	Netherlands	1954
A_Malaya_302_1954_H1N1	H1N1	Malaysia	1954
A_Denver_1957_H1N1	H1N1	USA	1957
A_Krasnodar_101_1959_H2N2	H2N2	Russia	1959
A_Netherlands_056H1_1960_H2N2	H2N2	Netherlands	1960
A_Albany_1_1960_H2N2	H2N2	USA	1960
A_North_Carolina_1_1963_H2N2	H2N2	USA	1963
A_Netherlands_56_1963_H2N2	H2N2	Netherlands	1963
A_Netherlands_001K1_1963_H2N2	H2N2	Netherlands	1963
A_Cottbus_1_1964_H2N2	H2N2	Germany	1964
A_Berlin_3_1964_H2N2	H2N2	Germany	1964
A_Taiwan_1964_H2N2	H2N2	Taiwan	1964
A_Potsdam_2_1965_H2N2	H2N2	Germany	1965
A_Moscow_1019_1965_H2N2	H2N2	Russia	1965
A_Czech_Republic_1_1966_H2N2	H2N2	Czech Republic	1966
A_Johannesburg_617_1967_H2N2	H2N2	South Africa	1967
A_Georgia_1_1967_H2N2	H2N2	USA	1967
A_Tashkent_1046_1967_H2N2	H2N2	Uzbekistan	1967
A_Albany_7_1967_H2N2	H2N2	USA	1967
A_Albany_6_1967_H2N2	H2N2	USA	1967
A_Albany_3_1967_H2N2	H2N2	USA	1967
A_Albany_8_1967_H2N2	H2N2	USA	1967
A_Albany_4_1967_H2N2	H2N2	USA	1967
A_Albany_9_1967_H2N2	H2N2	USA	1967
A_North_Carolina_1_1968_H2N2	H2N2	USA	1968
A_Albany_2_1968_H2N2	H2N2	USA	1968
A_Korea_426_1968_H2N2	H2N2	South Korea	1968
A_Berkeley_1_1968_H2N2	H2N2	USA	1968
A_Albany_1_1968_H2N2	H2N2	USA	1968
A_Albany_2_1970_H3N2	H3N2	USA	1970
A_Albany_1_1970_H3N2	H3N2	USA	1970
A_Albany_3_1970_H3N2	H3N2	USA	1970
A_Albany_6_1970_H3N2	H3N2	USA	1970
A_Hong_Kong_46_1971_H3N2	H3N2	Hong Kong	1971
A_Memphis_1_1971_H3N2	H3N2	USA	1971
A_Memphis_2_1971_H3N2	H3N2	USA	1971
A_Memphis_3_1971_H3N2	H3N2	USA	1971
A_Hong_Kong_6_1972_H3N2	H3N2	Hong Kong	1972
A_Hong_Kong_50_1972_H3N2	H3N2	Hong Kong	1972
A_Memphis_109_1972_H3N2	H3N2	USA	1972
A_Memphis_102_1972_H3N2	H3N2	USA	1972
A_Memphis_101_1972_H3N2	H3N2	USA	1972
A_Guandong_243_1972_H3N2	H3N2	China	1972
A_England_1972_H3N2	H3N2	United Kingdom	1972
A_udorn_1972_H3N2	H3N2	Russia	1972
A_Udorn_307_1972_H3N2	H3N2	Russia	1972
A_Memphis_105_1972_H3N2	H3N2	USA	1972
A_Memphis_103_1972_H3N2	H3N2	USA	1972
A_Hong_Kong_33_1973_H3N2	H3N2	Hong Kong	1973
A_Hong_Kong_11_1973_H3N2	H3N2	Hong Kong	1973
A_Memphis_3_1973_H3N2	H3N2	USA	1973
A_Port_Chalmers_1_1973_H3N2	H3N2	New Zealand	1973
A_Memphis_103_1974_H3N2	H3N2	USA	1974
A_Memphis_101_1974_H3N2	H3N2	USA	1974
A_Hong_Kong_14_1974_H3N2	H3N2	Hong Kong	1974
A_Memphis_102_1974_H3N2	H3N2	USA	1974
A_Hong_Kong_49_1974_H3N2	H3N2	Hong Kong	1974
A_Albany_20_1974_H3N2	H3N2	USA	1974
A_Beijing_39_1975_H3N2	H3N2	China	1975
A_Hong_Kong_43_1975_H3N2	H3N2	Hong Kong	1975
A_Albany_42_1975_H3N2	H3N2	USA	1975
A_Memphis_108_1976_H3N2	H3N2	USA	1976
A_Memphis_105_1976_H3N2	H3N2	USA	1976
A_Memphis_137_1976_H3N2	H3N2	USA	1976
A_Memphis_110_1976_H3N2	H3N2	USA	1976
A_Memphis_103_1976_H3N2	H3N2	USA	1976
A_Memphis_104_1976_H3N2	H3N2	USA	1976
A_Albany_1_1976_H3N2	H3N2	USA	1976
A_Memphis_106_1976_H3N2	H3N2	USA	1976
A_Wisconsin_301_1976_H1N1	H1N1	USA	1976
A_Albany_15_1976_H3N2	H3N2	USA	1976
A_New_Jersey_11_1976_H1N1	H1N1	USA	1976
A_New_Jersey_8_1976_H1N1	H1N1	USA	1976
A_New_Jersey_1976_H1N1	H1N1	USA	1976
A_Nanjing_49_1977_H3N2	H3N2	China	1977
A_Memphis_4_1977_H3N2	H3N2	USA	1977
A_Memphis_1_1977_H3N2	H3N2	USA	1977
A_Memphis_2_1977_H3N2	H3N2	USA	1977
A_Memphis_3_1977_H3N2	H3N2	USA	1977
A_Memphis_5_1977_H3N2	H3N2	USA	1977
A_Albany_4_1977_H3N2	H3N2	USA	1977
A_USSR_92_1977_H1N1	H1N1	Russia	1977
A_Hong_Kong_117_1977_H1N1	H1N1	Hong Kong	1977
A_USSR_90_1977_H1N1	H1N1	Russia	1977
A_Tientsin_78_1977_H1N1	H1N1	China	1977
A_Memphis_18_1978_H3N2	H3N2	USA	1978
A_Memphis_16_1978_H3N2	H3N2	USA	1978
A_Memphis_12_1978_H3N2	H3N2	USA	1978
A_Memphis_2_1978_H3N2	H3N2	USA	1978
A_Memphis_19_1978_H3N2	H3N2	USA	1978
A_Albany_14_1978_H3N2	H3N2	USA	1978
A_California_45_1978_H1N1	H1N1	USA	1978
A_Memphis_11_1978_H1N1	H1N1	USA	1978
A_Albany_20_1978_H1N1	H1N1	USA	1978
A_Lackland_7_1978_H1N1	H1N1	USA	1978
A_Memphis_15_1978_H1N1	H1N1	USA	1978
A_Memphis_17_1978_H1N1	H1N1	USA	1978
A_Memphis_13_1978_H1N1	H1N1	USA	1978
A_Memphis_10_1978_H1N1	H1N1	USA	1978
A_Memphis_20_1978_H1N1	H1N1	USA	1978
A_California_10_1978_H1N1	H1N1	USA	1978
A_Memphis_1_1978_H1N1	H1N1	USA	1978
A_Arizona_14_1978_H1N1	H1N1	USA	1978
A_Brazil_11_1978_H1N1	H1N1	Brazil	1978
A_Lackland_3_1978_H1N1	H1N1	USA	1978
A_Bangkok_1_1979_H3N2	H3N2	Thailand	1979
A_Albany_8_1979_H1N1	H1N1	USA	1979
A_Memphis_1_1979_H1N1	H1N1	USA	1979
A_USSR_46_1979_H1N1	H1N1	Russia	1979
A_Memphis_7_1980_H1N1	H1N1	USA	1980
A_Memphis_9_1980_H3N2	H3N2	USA	1980
A_Hong_Kong_46_1980_H3N2	H3N2	Hong Kong	1980
A_Hong_Kong_45_1980_H3N2	H3N2	Hong Kong	1980
A_Nanjing_13_1980_H3N2	H3N2	China	1980
A_Memphis_4_1980_H3N2	H3N2	USA	1980
A_Memphis_1_1980_H3N2	H3N2	USA	1980
A_Memphis_3_1980_H3N2	H3N2	USA	1980
A_India_6263_1980_H1N1	H1N1	India	1980
A_Maryland_2_1980_H1N1	H1N1	USA	1980
A_Baylor_4052_1981_H1N1	H1N1	USA	1981
A_Memphis_1_1981_H3N2	H3N2	USA	1981
A_Baylor_11735_1982_H1N1	H1N1	USA	1982
A_Hong_Kong_1_1982_H3N2	H3N2	Hong Kong	1982
A_Baylor_11515_1982_H1N1	H1N1	USA	1982
A_Christ's_Hospital_157_1982_H1N1	H1N1	United Kingdom	1982
A_Nanjing_2_1982_H3N2	H3N2	China	1982
A_Memphis_6_1983_H1N1	H1N1	USA	1983
A_Memphis_49_1983_H1N1	H1N1	USA	1983
A_New_Zealand_7_1983_H1N1	H1N1	New Zealand	1983
A_Memphis_1_1983_H1N1	H1N1	USA	1983
A_Memphis_13_1983_H1N1	H1N1	USA	1983
A_Memphis_31_1983_H1N1	H1N1	USA	1983
A_Memphis_54_1983_H1N1	H1N1	USA	1983
A_Memphis_2_1983_H1N1	H1N1	USA	1983
A_Hong_Kong_5_1983_H3N2	H3N2	Hong Kong	1983
A_Memphis_4_1983_H1N1	H1N1	USA	1983
A_Memphis_39_1983_H1N1	H1N1	USA	1983
A_Memphis_24_1983_H1N1	H1N1	USA	1983
A_Memphis_44_1983_H1N1	H1N1	USA	1983
A_Memphis_11_1983_H1N1	H1N1	USA	1983
A_Memphis_8_1983_H1N1	H1N1	USA	1983
A_Memphis_7_1983_H1N1	H1N1	USA	1983
A_Memphis_19_1983_H1N1	H1N1	USA	1983
A_Memphis_18_1983_H1N1	H1N1	USA	1983
A_Hong_Kong_14_1983_H3N2	H3N2	Hong Kong	1983
A_Memphis_16_1983_H1N1	H1N1	USA	1983
A_Memphis_38_1983_H1N1	H1N1	USA	1983
A_Memphis_15_1983_H1N1	H1N1	USA	1983
A_Memphis_41_1983_H1N1	H1N1	USA	1983
A_Memphis_48_1983_H1N1	H1N1	USA	1983
A_Memphis_14_1983_H1N1	H1N1	USA	1983
A_Memphis_26_1983_H1N1	H1N1	USA	1983
A_Memphis_25_1983_H1N1	H1N1	USA	1983
A_Memphis_22_1983_H1N1	H1N1	USA	1983
A_Memphis_12_1983_H1N1	H1N1	USA	1983
A_Memphis_33_1983_H3N2	H3N2	USA	1983
A_Memphis_29_1983_H1N1	H1N1	USA	1983
A_Memphis_51_1983_H1N1	H1N1	USA	1983
A_Memphis_28_1983_H1N1	H1N1	USA	1983
A_Chile_1_1983_H1N1	H1N1	Chile	1983
A_Memphis_46_1983_H1N1	H1N1	USA	1983
A_Memphis_27_1983_H1N1	H1N1	USA	1983
A_Hong_Kong_26_1983_H3N2	H3N2	Hong Kong	1983
A_Memphis_40_1983_H1N1	H1N1	USA	1983
A_Memphis_3_1983_H1N1	H1N1	USA	1983
A_Memphis_10_1983_H1N1	H1N1	USA	1983
A_Memphis_23_1983_H1N1	H1N1	USA	1983
A_Memphis_17_1983_H1N1	H1N1	USA	1983
A_Memphis_35_1983_H1N1	H1N1	USA	1983
A_Memphis_50_1983_H1N1	H1N1	USA	1983
A_Memphis_30_1983_H1N1	H1N1	USA	1983
A_Memphis_21_1983_H1N1	H1N1	USA	1983
A_Memphis_20_1983_H1N1	H1N1	USA	1983
A_Memphis_53_1983_H1N1	H1N1	USA	1983
A_Memphis_32_1983_H1N1	H1N1	USA	1983
A_Memphis_42_1983_H1N1	H1N1	USA	1983
A_Memphis_47_1983_H1N1	H1N1	USA	1983
A_Nanjing_36_1983_H3N2	H3N2	China	1983
A_Hong_Kong_4_1984_H3N2	H3N2	Hong Kong	1984
A_Memphis_1_1984_H1N1	H1N1	USA	1984
A_Hong_Kong_7_1984_H3N2	H3N2	Hong Kong	1984
A_Nanjing_28_1984_H3N2	H3N2	China	1984
A_Tonga_14_1984_H1N1	H1N1	Tonga	1984
A_Hong_Kong_7_1985_H3N2	H3N2	Hong Kong	1985
A_Hong_Kong_6_1985_H3N2	H3N2	Hong Kong	1985
A_Hong_Kong_24_1985_H3N2	H3N2	Hong Kong	1985
A_Memphis_7_1985_H3N2	H3N2	USA	1985
A_Memphis_5_1985_H3N2	H3N2	USA	1985
A_Memphis_12_1985_H3N2	H3N2	USA	1985
A_Memphis_2_1985_H3N2	H3N2	USA	1985
A_Memphis_25_1985_H3N2	H3N2	USA	1985
A_Memphis_12_1986_H1N1	H1N1	USA	1986
A_New_York_2924-1_1986_H1N1	H1N1	USA	1986
A_Taiwan_01_1986_H1N1	H1N1	Taiwan	1986
A_Memphis_1_1986_H3N2	H3N2	USA	1986
A_Texas_2922-3_1986_H1N1	H1N1	USA	1986
A_Leningrad_360_1986_H3N2	H3N2	Russia	1986
A_Singapore_6_1986_H1N1	H1N1	Singapore	1986
A_Memphis_66_1986_H3N2	H3N2	USA	1986
A_Memphis_5_1986_H3N2	H3N2	USA	1986
A_Memphis_3_1986_H3N2	H3N2	USA	1986
A_Memphis_2_1986_H3N2	H3N2	USA	1986
A_Memphis_11_1986_H3N2	H3N2	USA	1986
A_Siena_4_1987_H1N1	H1N1	Italy	1987
A_Hong_Kong_7_1987_H3N2	H3N2	Hong Kong	1987
A_Memphis_3_1987_H1N1	H1N1	USA	1987
A_Memphis_1_1987_H1N1	H1N1	USA	1987
A_Memphis_4_1987_H1N1	H1N1	USA	1987
A_Memphis_13_1988_H3N2	H3N2	USA	1988
A_Memphis_15_1988_H3N2	H3N2	USA	1988
A_Memphis_8_1988_H3N2	H3N2	USA	1988
A_Ohio_3559_1988_H1N1	H1N1	USA	1988
A_Memphis_5_1988_H3N2	H3N2	USA	1988
A_Hong_Kong_2_1988_H3N2	H3N2	Hong Kong	1988
A_Beijing_353_1989_H3N2	H3N2	China	1989
A_Memphis_2_1990_H3N2	H3N2	USA	1990
A_Memphis_1_1990_H3N2	H3N2	USA	1990
A_Memphis_7_1990_H3N2	H3N2	USA	1990
A_Texas_36_1991_H1N1	H1N1	USA	1991
A_Maryland_12_1991_H1N1	H1N1	USA	1991
A_Beijing_32_1992_H3N2	H3N2	China	1992
A_Hong_Kong_14_1992_H3N2	H3N2	Hong Kong	1992
A_Nanchang_12_1993_H3N2	H3N2	China	1993
A_Nanchang_58_1993_H3N2	H3N2	China	1993
A_Shangdong_9_1993_H3N2	H3N2	China	1993
A_Nanchang_0058_1994_H3N2	H3N2	China	1994
A_Nanchang_A1_1994_H3N2	H3N2	China	1994
A_Nanchang_A2_1994_H3N2	H3N2	China	1994
A_Nanchang_0074_1994_H3N2	H3N2	China	1994
A_Beijing_262_1995_H1N1	H1N1	China	1995
A_Memphis_24_1995_H3N2	H3N2	USA	1995
A_Charlottesville_31_95_H1N1	H1N1	USA	1995
A_Memphis_7_1996_H1N1	H1N1	USA	1996
A_Memphis_11_1996_H1N1	H1N1	USA	1996
A_Memphis_6_1996_H1N1	H1N1	USA	1996
A_Memphis_13_1996_H1N1	H1N1	USA	1996
A_Memphis_3_1996_H1N1	H1N1	USA	1996
A_Memphis_2_1996_H1N1	H1N1	USA	1996
A_Nanchang_8_1996_H1N1	H1N1	China	1996
A_TW_130_1996_H1N1	H1N1	Taiwan	1996
A_Nanchang_23_1996_H1N1	H1N1	China	1996
A_Nanchang_9_1996_H1N1	H1N1	China	1996
A_Nanchang_26_1996_H1N1	H1N1	China	1996
A_Nanchang_17_1996_H1N1	H1N1	China	1996
A_Nanchang_14_1996_H1N1	H1N1	China	1996
A_Nanchang_19_1996_H1N1	H1N1	China	1996
A_Nanchang_15_1996_H1N1	H1N1	China	1996
A_Nanchang_25_1996_H1N1	H1N1	China	1996
A_Nanchang_11_1996_H1N1	H1N1	China	1996
A_Nanchang_16_1996_H1N1	H1N1	China	1996
A_Memphis_15_1996_H1N1	H1N1	USA	1996
A_Memphis_5_1996_H1N1	H1N1	USA	1996
A_Nanchang_13_1996_H1N1	H1N1	China	1996
A_Nanchang_21_1996_H1N1	H1N1	China	1996
A_Memphis_10_1996_H1N1	H1N1	USA	1996
A_Memphis_14_1996_H1N1	H1N1	USA	1996
A_TW_3355_1997_H1N1	H1N1	Taiwan	1997
A_Hong_Kong_482_97_H5N1	H5N1	Hong Kong	1997
A_Hong_Kong_481_97_H5N1	H5N1	Hong Kong	1997
A_Hong_Kong_486_97_H5N1	H5N1	Hong Kong	1997
A_Hong_Kong_538_97_H5N1	H5N1	Hong Kong	1997
A_Hong_Kong_532_1997_H5N1	H5N1	Hong Kong	1997
A_Hong_Kong_156_97_H5N1	H5N1	Hong Kong	1997
A_Hong_Kong_485_1997_H5N1	H5N1	Hong Kong	1997
A_Hong_Kong_542_97_H5N1	H5N1	Hong Kong	1997
A_Hong_Kong_483_1997_H5N1	H5N1	Hong Kong	1997
A_HongKong_97_98_H5N1	H5N1	Hong Kong	1998
A_Hong_Kong_1774_99_H3N2	H3N2	Hong Kong	1999
A_TW_4845_1999_H1N1	H1N1	Taiwan	1999
A_New_South_Wales_21_1999_H3N2	H3N2	Australia	1999
A_New_South_Wales_18_1999_H1N1	H1N1	Australia	1999
A_New_South_Wales_22_1999_H3N2	H3N2	Australia	1999
A_New_South_Wales_24_1999_H1N1	H1N1	Australia	1999
A_New_South_Wales_8_1999_H3N2	H3N2	Australia	1999
A_Memphis_59_1999_H3N2	H3N2	USA	1999
A_New_South_Wales_20_1999_H3N2	H3N2	Australia	1999
A_New_South_Wales_2_1999_H3N2	H3N2	Australia	1999
A_Moscow_10_1999_H3N2	H3N2	Russia	1999
A_Panama_2007_1999_H3N2	H3N2	Panama	1999
A_New_South_Wales_7_1999_H3N2	H3N2	Australia	1999
A_New_South_Wales_17_1999_H3N2	H3N2	Australia	1999
A_New_South_Wales_6_1999_H3N2	H3N2	Australia	1999
A_New_South_Wales_3_1999_H3N2	H3N2	Australia	1999
A_New_South_Wales_16_1999_H3N2	H3N2	Australia	1999
A_New_South_Wales_13_1999_H3N2	H3N2	Australia	1999
A_New_South_Wales_15_1999_H3N2	H3N2	Australia	1999
A_New_South_Wales_5_1999_H3N2	H3N2	Australia	1999
A_New_South_Wales_19_1999_H3N2	H3N2	Australia	1999
A_New_South_Wales_4_1999_H3N2	H3N2	Australia	1999
A_Hong_Kong_1073_99_H9N2	H9N2	Hong Kong	1999
A_New_South_Wales_30_2000_H1N1	H1N1	Australia	2000
A_South_Australia_25_2000_H1N1	H1N1	Australia	2000
A_South_Australia_46_2000_H1N1	H1N1	Australia	2000
A_South_Australia_64_2000_H1N1	H1N1	Australia	2000
A_South_Australia_63_2000_H1N1	H1N1	Australia	2000
A_South_Australia_30_2000_H1N1	H1N1	Australia	2000
A_New_South_Wales_26_2000_H1N1	H1N1	Australia	2000
A_South_Australia_39_2000_H1N1	H1N1	Australia	2000
A_South_Australia_44_2000_H1N1	H1N1	Australia	2000
A_South_Australia_29_2000_H1N1	H1N1	Australia	2000
A_South_Australia_36_2000_H1N1	H1N1	Australia	2000
A_South_Australia_40_2000_H1N1	H1N1	Australia	2000
A_Wellington_7_2000_H1N1	H1N1	New Zealand	2000
A_South_Australia_26_2000_H1N1	H1N1	Australia	2000
A_South_Australia_45_2000_H1N1	H1N1	Australia	2000
A_Wellington_28_2000_H3N2	H3N2	New Zealand	2000
A_New_South_Wales_34_2000_H3N2	H3N2	Australia	2000
A_South_Australia_59_2000_H3N2	H3N2	Australia	2000
A_New_South_Wales_28_2000_H3N2	H3N2	Australia	2000
A_South_Australia_68_2000_H3N2	H3N2	Australia	2000
A_Memphis_15_2000_H1N1	H1N1	USA	2000
A_Queensland_6_2000_H3N2	H3N2	Australia	2000
A_South_Australia_73_2000_H3N2	H3N2	Australia	2000
A_South_Australia_67_2000_H3N2	H3N2	Australia	2000
A_New_South_Wales_36_2000_H3N2	H3N2	Australia	2000
A_Queensland_10_2000_H3N2	H3N2	Australia	2000
A_Wellington_26_2000_H3N2	H3N2	New Zealand	2000
A_New_South_Wales_25_2000_H3N2	H3N2	Australia	2000
A_South_Australia_71_2000_H3N2	H3N2	Australia	2000
A_South_Australia_62_2000_H3N2	H3N2	Australia	2000
A_South_Australia_16_2000_H3N2	H3N2	Australia	2000
A_South_Australia_47_2000_H3N2	H3N2	Australia	2000
A_South_Australia_77_2000_H3N2	H3N2	Australia	2000
A_South_Australia_52_2000_H3N2	H3N2	Australia	2000
A_New_South_Wales_35_2000_H3N2	H3N2	Australia	2000
A_South_Australia_66_2000_H3N2	H3N2	Australia	2000
A_South_Australia_72_2000_H3N2	H3N2	Australia	2000
A_New_South_Wales_32_2000_H3N2	H3N2	Australia	2000
A_New_South_Wales_27_2000_H3N2	H3N2	Australia	2000
A_South_Australia_74_2000_H3N2	H3N2	Australia	2000
A_South_Australia_80_2000_H3N2	H3N2	Australia	2000
A_New_South_Wales_33_2000_H3N2	H3N2	Australia	2000
A_South_Australia_11_2000_H3N2	H3N2	Australia	2000
A_New_South_Wales_29_2000_H3N2	H3N2	Australia	2000
A_South_Australia_75_2000_H3N2	H3N2	Australia	2000
A_South_Australia_49_2000_H3N2	H3N2	Australia	2000
A_South_Australia_76_2000_H3N2	H3N2	Australia	2000
A_South_Australia_2_2000_H3N2	H3N2	Australia	2000
A_South_Australia_15_2000_H3N2	H3N2	Australia	2000
A_South_Australia_81_2000_H3N2	H3N2	Australia	2000
A_Memphis_7_2001_H1N1	H1N1	USA	2001
A_Memphis_6_2001_H1N1	H1N1	USA	2001
A_Memphis_8_2001_H1N1	H1N1	USA	2001
A_Memphis_1_2001_H1N1	H1N1	USA	2001
A_Taiwan_141_2002_H1N1	H1N1	Taiwan	2002
A_TW_872_02_H3N2	H3N2	Taiwan	2002
A_Wellington_63_2002_H3N2	H3N2	New Zealand	2002
A_TW_3565_02_H3N2	H3N2	Taiwan	2002
A_Wellington_83_2002_H3N2	H3N2	New Zealand	2002
A_Wellington_84_2002_H3N2	H3N2	New Zealand	2002
A_Wellington_70_2002_H3N2	H3N2	New Zealand	2002
A_TW_3446_02_H3N2	H3N2	Taiwan	2002
A_Wellington_9_2002_H3N2	H3N2	New Zealand	2002
A_Memphis_6_2003_H1N1	H1N1	USA	2003
A_Memphis_5_2003_H1N1	H1N1	USA	2003
A_TW_229_03_H3N2	H3N2	Taiwan	2003
A_New_York_C1_2003_H1N2	H1N2	USA	2003
A_TW_3286_03_H3N2	H3N2	Taiwan	2003
A_Memphis_31_03_H3N2	H3N2	USA	2003
A_New_York_107_2003_H7N2	H7N2	USA	2003
A_Netherlands_219_2003_H7N7	H7N7	Netherlands	2003
A_TW_875_04_H3N2	H3N2	Taiwan	2004
A_TW_36_04_H3N2	H3N2	Taiwan	2004
A_TW_220_04_H3N2	H3N2	Taiwan	2004
A_Fukui_20_2004_H3N2	H3N2	Japan	2004
A_Okayama_23_2004_H3N2	H3N2	Japan	2004
A_South_Australia_58_2005_H1N1	H1N1	Australia	2005
A_South_Australia_56_2005_H1N1	H1N1	Australia	2005
A_South_Australia_57_2005_H1N1	H1N1	Australia	2005
A_South_Australia_51_2005_H1N1	H1N1	Australia	2005
A_South_Australia_55_2005_H1N1	H1N1	Australia	2005
A_Western_Australia_73_2005_H3N2	H3N2	Australia	2005
A_South_Australia_23_2005_H3N2	H3N2	Australia	2005
A_South_Australia_53_2005_H3N2	H3N2	Australia	2005
A_South_Australia_42_2005_H3N2	H3N2	Australia	2005
A_Western_Australia_78_2005_H3N2	H3N2	Australia	2005
A_South_Australia_61_2005_H3N2	H3N2	Australia	2005
A_South_Australia_22_2005_H3N2	H3N2	Australia	2005
A_South_Australia_20_2005_H3N2	H3N2	Australia	2005
A_South_Australia_18_2005_H3N2	H3N2	Australia	2005
A_South_Australia_32_2005_H3N2	H3N2	Australia	2005
A_Canada_720_2005_H2N2	H2N2	Canada	2005
A_Ontario_RV1273_2005_H3N2	H3N2	Canada	2005
A_Iowa_CEID23_2005_H1N1	H1N1	USA	2005
A_Thailand_CU32_2006_H1N1	H1N1	Thailand	2006
A_Sendai-H_041_2006_H3N2	H3N2	Japan	2006
A_Thailand_CU231_2006_H3N2	H3N2	Thailand	2006
A_Sendai-H_401_2006_H3N2	H3N2	Japan	2006
A_Sendai-H_F005_2006_H3N2	H3N2	Japan	2006
A_Sendai-H_132_2006_H3N2	H3N2	Japan	2006
A_Thailand_CU228_2006_H3N2	H3N2	Thailand	2006
A_Thailand_CU68_2006_H1N1	H1N1	Thailand	2006
A_Thailand_CU51_2006_H1N1	H1N1	Thailand	2006
A_Thailand_CU44_2006_H1N1	H1N1	Thailand	2006
A_Thailand_CU46_2006_H3N2	H3N2	Thailand	2006
A_Thailand_CU88_2006_H1N1	H1N1	Thailand	2006
A_St._Petersburg_8_2006_H1N1	H1N1	Russia	2006
A_Sendai-H_115_2007_H3N2	H3N2	Japan	2007
A_Sendai-H_F093_2007_H3N2	H3N2	Japan	2007
A_Tokyo_Ut-Sk-1_2007_H3N2	H3N2	Japan	2007
A_Peru_WRAIR1378P_2007_H1N1	H1N1	Peru	2007
A_Thailand_CU282_2007_H3N2	H3N2	Thailand	2007
A_Sendai-H_441_2007_H3N2	H3N2	Japan	2007
A_Peru_WRAIR1310P_2007_H1N1	H1N1	Peru	2007
A_Peru_WRAIR1376P_2007_H1N1	H1N1	Peru	2007
A_Peru_WRAIR1508P_2007_H3N2	H3N2	Peru	2007
A_Peru_WRAIR1311P_2007_H1N1	H1N1	Peru	2007
A_Peru_WRAIR1300P_2007_H1N1	H1N1	Peru	2007
A_Peru_WRAIR1299P_2007_H1N1	H1N1	Peru	2007
A_Sendai-H_F193_2007_H3N2	H3N2	Japan	2007
A_Peru_WRAIR1377P_2007_H1N1	H1N1	Peru	2007
A_Peru_WRAIR1298P_2007_H1N1	H1N1	Peru	2007
A_Peru_WRAIR1505P_2007_H1N1	H1N1	Peru	2007
A_Peru_WRAIR1296P_2007_H1N1	H1N1	Peru	2007
A_Thailand_CU280_2007_H3N2	H3N2	Thailand	2007
A_Sendai-H_F150_2007_H3N2	H3N2	Japan	2007
A_Peru_WRAIR1295P_2007_H1N1	H1N1	Peru	2007
A_Peru_WRAIR1509P_2007_H1N1	H1N1	Peru	2007
A_Ontario_1252_2007_H3N2	H3N2	Canada	2007
A_Thailand_CU356_2008_H3N2	H3N2	Thailand	2008
A_Thailand_CU370_2008_H3N2	H3N2	Thailand	2008
A_Thailand_CU-1102_2008_H3N2	H3N2	Thailand	2008
A_Thailand_CU379_2008_H3N2	H3N2	Thailand	2008
A_Thailand_CU-1101_2008_H3N2	H3N2	Thailand	2008
A_Boston_94_2008_H3N2	H3N2	USA	2008
A_Thailand_CU-1103_2008_H3N2	H3N2	Thailand	2008
A_Boston_92_2008_H3N2	H3N2	USA	2008
A_Denmark_52_2008_H1N1	H1N1	Denmark	2008
A_California_VRDL232_2009_H1N1	H1N1	USA	2009
A_New_York_3148_2009_H3N2	H3N2	USA	2009
A_California_VRDL225_2009_H1N1	H1N1	USA	2009
A_New_York_3147_2009_H3N2	H3N2	USA	2009
A_California_VRDL363_2009_H3N2	H3N2	USA	2009
A_Chile_115_2010_H1N1	H1N1	Chile	2010
A_United_Kingdom_1_1933_H1N1	H1N1	United Kingdom	1933-04-16
A_United_Kingdom_1-MA_1933_H1N1	H1N1	United Kingdom	1933-06-01
A_Fort_Monmouth_1-MA_1947_H1N1	H1N1	USA	1947-06-01
A_Singapore_1-MA12E_1957_H2N2	H2N2	Singapore	1957-06-01
A_Japan_305-MA12_1957_H2N2	H2N2	Japan	1957-06-01
A_Albany_1_1959_H2N2	H2N2	USA	1959-02-03
A_Philippines_2-MA_1982_H3N2	H3N2	Philippines	1982-06-01
A_Siena_3_1988_H3N2	H3N2	Italy	1988-02-05
A_Siena_9_1989_H1N1	H1N1	Italy	1989-01-02
A_Siena_10_1989_H1N1	H1N1	Italy	1989-01-03
A_Siena_4_1990_H3N2	H3N2	Italy	1990-01-08
A_Siena_10_1990_H3N2	H3N2	Italy	1990-01-18
A_Siena_1_1991_H3N2	H3N2	Italy	1991-12-17
A_Siena_3_1991_H3N2	H3N2	Italy	1991-12-19
A_Siena_5_1991_H3N2	H3N2	Italy	1991-12-21
A_Siena_6_1991_H3N2	H3N2	Italy	1991-12-24
A_New_York_754_1993_H3N2	H3N2	USA	1993-01-16
A_New_York_779_1993_H3N2	H3N2	USA	1993-02-01
A_New_York_793_1993_H3N2	H3N2	USA	1993-02-02
A_New_York_778_1993_H3N2	H3N2	USA	1993-02-02
A_New_York_756_1993_H3N2	H3N2	USA	1993-02-02
A_New_York_758_1993_H3N2	H3N2	USA	1993-02-03
A_New_York_762_1993_H3N2	H3N2	USA	1993-02-04
A_New_York_795_1993_H3N2	H3N2	USA	1993-02-04
A_New_York_790_1993_H3N2	H3N2	USA	1993-02-04
A_New_York_760_1993_H3N2	H3N2	USA	1993-02-09
A_New_York_766_1993_H3N2	H3N2	USA	1993-02-15
A_New_York_796_1993_H3N2	H3N2	USA	1993-02-18
A_New_York_776_1993_H3N2	H3N2	USA	1993-02-18
A_New_York_764_1993_H3N2	H3N2	USA	1993-02-23
A_New_York_774_1993_H3N2	H3N2	USA	1993-02-25
A_New_York_788_1993_H3N2	H3N2	USA	1993-02-26
A_New_York_780_1993_H3N2	H3N2	USA	1993-03-02
A_New_York_802_1993_H3N2	H3N2	USA	1993-03-02
A_New_York_761_1993_H3N2	H3N2	USA	1993-03-03
A_New_York_765_1993_H3N2	H3N2	USA	1993-03-03
A_New_York_794_1993_H3N2	H3N2	USA	1993-03-04
A_New_York_770_1993_H3N2	H3N2	USA	1993-03-04
A_New_York_759_1993_H3N2	H3N2	USA	1993-03-08
A_New_York_798_1993_H3N2	H3N2	USA	1993-03-09
A_New_York_803_1993_H3N2	H3N2	USA	1993-03-09
A_New_York_792_1993_H3N2	H3N2	USA	1993-03-09
A_New_York_768_1993_H3N2	H3N2	USA	1993-03-09
A_New_York_799_1993_H3N2	H3N2	USA	1993-03-10
A_New_York_772_1993_H3N2	H3N2	USA	1993-03-10
A_New_York_787_1993_H3N2	H3N2	USA	1993-03-10
A_New_York_801_1993_H3N2	H3N2	USA	1993-03-10
A_New_York_800_1993_H3N2	H3N2	USA	1993-03-11
A_New_York_791_1993_H3N2	H3N2	USA	1993-03-11
A_New_York_775_1993_H3N2	H3N2	USA	1993-03-11
A_New_York_755_1993_H3N2	H3N2	USA	1993-03-12
A_New_York_786_1993_H3N2	H3N2	USA	1993-03-16
A_New_York_797_1993_H3N2	H3N2	USA	1993-03-16
A_New_York_769_1993_H3N2	H3N2	USA	1993-03-16
A_New_York_777_1993_H3N2	H3N2	USA	1993-03-20
A_New_York_785_1993_H3N2	H3N2	USA	1993-03-26
A_New_York_757_1993_H3N2	H3N2	USA	1993-03-26
A_New_York_781_1993_H3N2	H3N2	USA	1993-03-26
A_New_York_763_1993_H3N2	H3N2	USA	1993-03-26
A_New_York_773_1993_H3N2	H3N2	USA	1993-03-31
A_New_York_783_1993_H3N2	H3N2	USA	1993-04-01
A_New_York_782_1993_H3N2	H3N2	USA	1993-04-03
A_New_York_789_1993_H3N2	H3N2	USA	1993-04-05
A_New_York_767_1993_H3N2	H3N2	USA	1993-04-05
A_New_York_784_1993_H3N2	H3N2	USA	1993-04-19
A_New_York_771_1993_H3N2	H3N2	USA	1993-04-19
A_New_York_751_1993_H3N2	H3N2	USA	1993-11-08
A_New_York_712_1993_H3N2	H3N2	USA	1993-12-02
A_New_York_706_1993_H3N2	H3N2	USA	1993-12-30
A_New_York_752_1993_H3N2	H3N2	USA	1993-12-30
A_New_York_723_1994_H3N2	H3N2	USA	1994-01-02
A_New_York_704_1994_H3N2	H3N2	USA	1994-01-03
A_New_York_730_1994_H3N2	H3N2	USA	1994-01-04
A_New_York_709_1994_H3N2	H3N2	USA	1994-01-06
A_New_York_732_1994_H3N2	H3N2	USA	1994-01-06
A_New_York_734_1994_H3N2	H3N2	USA	1994-01-06
A_New_York_743_1994_H3N2	H3N2	USA	1994-01-07
A_New_York_742_1994_H3N2	H3N2	USA	1994-01-10
A_New_York_749_1994_H3N2	H3N2	USA	1994-01-11
A_New_York_708_1994_H3N2	H3N2	USA	1994-01-11
A_New_York_747_1994_H3N2	H3N2	USA	1994-01-12
A_New_York_711_1994_H3N2	H3N2	USA	1994-01-12
A_New_York_721_1994_H3N2	H3N2	USA	1994-01-13
A_New_York_714_1994_H3N2	H3N2	USA	1994-01-14
A_New_York_735_1994_H3N2	H3N2	USA	1994-01-14
A_New_York_740_1994_H3N2	H3N2	USA	1994-01-15
A_New_York_716_1994_H3N2	H3N2	USA	1994-01-17
A_New_York_748_1994_H3N2	H3N2	USA	1994-01-17
A_New_York_744_1994_H3N2	H3N2	USA	1994-01-18
A_New_York_717_1994_H3N2	H3N2	USA	1994-01-19
A_New_York_719_1994_H3N2	H3N2	USA	1994-01-20
A_New_York_736_1994_H3N2	H3N2	USA	1994-01-21
A_New_York_720_1994_H3N2	H3N2	USA	1994-01-24
A_New_York_750_1994_H3N2	H3N2	USA	1994-01-25
A_New_York_724_1994_H3N2	H3N2	USA	1994-01-27
A_New_York_725_1994_H3N2	H3N2	USA	1994-01-30
A_New_York_727_1994_H3N2	H3N2	USA	1994-01-31
A_New_York_705_1994_H3N2	H3N2	USA	1994-01-31
A_New_York_728_1994_H3N2	H3N2	USA	1994-02-01
A_New_York_737_1994_H3N2	H3N2	USA	1994-02-03
A_New_York_738_1994_H3N2	H3N2	USA	1994-02-04
A_New_York_733_1994_H3N2	H3N2	USA	1994-02-07
A_New_York_745_1994_H3N2	H3N2	USA	1994-02-07
A_New_York_718_1994_H3N2	H3N2	USA	1994-02-09
A_New_York_710_1994_H3N2	H3N2	USA	1994-02-09
A_New_York_726_1994_H3N2	H3N2	USA	1994-02-09
A_New_York_707_1994_H3N2	H3N2	USA	1994-02-10
A_New_York_713_1994_H3N2	H3N2	USA	1994-02-14
A_New_York_739_1994_H3N2	H3N2	USA	1994-02-14
A_New_York_753_1994_H3N2	H3N2	USA	1994-02-15
A_New_York_746_1994_H3N2	H3N2	USA	1994-02-21
A_New_York_729_1994_H3N2	H3N2	USA	1994-02-25
A_New_York_722_1994_H3N2	H3N2	USA	1994-03-02
A_New_York_741_1994_H3N2	H3N2	USA	1994-03-03
A_New_York_731_1994_H3N2	H3N2	USA	1994-03-09
A_New_York_715_1994_H3N2	H3N2	USA	1994-07-29
A_New_York_654_1994_H3N2	H3N2	USA	1994-11-03
A_New_York_655_1994_H3N2	H3N2	USA	1994-11-17
A_New_York_657_1994_H3N2	H3N2	USA	1994-12-02
A_New_York_659_1994_H3N2	H3N2	USA	1994-12-08
A_New_York_688_1994_H3N2	H3N2	USA	1994-12-12
A_New_York_661_1994_H3N2	H3N2	USA	1994-12-15
A_New_York_665_1994_H3N2	H3N2	USA	1994-12-16
A_New_York_663_1994_H3N2	H3N2	USA	1994-12-20
A_New_York_696_1994_H3N2	H3N2	USA	1994-12-30
A_New_York_691_1995_H3N2	H3N2	USA	1995-01-03
A_New_York_671_1995_H3N2	H3N2	USA	1995-01-06
A_New_York_667_1995_H3N2	H3N2	USA	1995-01-08
A_New_York_662_1995_H3N2	H3N2	USA	1995-01-09
A_New_York_702_1995_H3N2	H3N2	USA	1995-01-09
A_New_York_670_1995_H3N2	H3N2	USA	1995-01-11
A_New_York_669_1995_H3N2	H3N2	USA	1995-01-11
A_New_York_672_1995_H3N2	H3N2	USA	1995-01-17
A_New_York_692_1995_H3N2	H3N2	USA	1995-01-18
A_New_York_676_1995_H3N2	H3N2	USA	1995-01-18
A_New_York_690_1995_H3N2	H3N2	USA	1995-01-18
A_New_York_674_1995_H3N2	H3N2	USA	1995-01-19
A_New_York_678_1995_H3N2	H3N2	USA	1995-01-20
A_New_York_673_1995_H3N2	H3N2	USA	1995-01-20
A_New_York_689_1995_H3N2	H3N2	USA	1995-01-22
A_New_York_684_1995_H3N2	H3N2	USA	1995-01-23
A_New_York_703_1995_H3N2	H3N2	USA	1995-01-24
A_New_York_675_1995_H3N2	H3N2	USA	1995-01-24
A_Siena_3_1995_H3N2	H3N2	Italy	1995-01-27
A_New_York_698_1995_H3N2	H3N2	USA	1995-01-31
A_New_York_686_1995_H3N2	H3N2	USA	1995-02-02
A_New_York_687_1995_H3N2	H3N2	USA	1995-02-06
A_New_York_699_1995_H3N2	H3N2	USA	1995-02-07
A_New_York_666_1995_H3N2	H3N2	USA	1995-02-08
A_New_York_685_1995_H3N2	H3N2	USA	1995-02-08
A_New_York_680_1995_H3N2	H3N2	USA	1995-02-08
A_New_York_697_1995_H3N2	H3N2	USA	1995-02-10
A_New_York_700_1995_H3N2	H3N2	USA	1995-02-14
A_New_York_668_1995_H3N2	H3N2	USA	1995-02-18
A_New_York_677_1995_H3N2	H3N2	USA	1995-02-18
A_New_York_681_1995_H3N2	H3N2	USA	1995-02-20
A_New_York_658_1995_H3N2	H3N2	USA	1995-02-21
A_New_York_701_1995_H3N2	H3N2	USA	1995-02-23
A_New_York_682_1995_H3N2	H3N2	USA	1995-03-01
A_New_York_660_1995_H3N2	H3N2	USA	1995-03-02
A_New_York_695_1995_H3N2	H3N2	USA	1995-03-02
A_New_York_679_1995_H3N2	H3N2	USA	1995-03-03
A_New_York_683_1995_H3N2	H3N2	USA	1995-03-03
A_New_York_664_1995_H3N2	H3N2	USA	1995-03-13
A_New_York_693_1995_H3N2	H3N2	USA	1995-03-21
A_New_York_694_1995_H1N1	H1N1	USA	1995-05-02
A_New_York_656_1995_H1N1	H1N1	USA	1995-07-31
A_New_York_604_1995_H1N1	H1N1	USA	1995-11-15
A_New_York_627_1995_H1N1	H1N1	USA	1995-11-16
A_New_York_644_1995_H1N1	H1N1	USA	1995-11-28
A_New_York_606_1995_H3N2	H3N2	USA	1995-11-28
A_New_York_615_1995_H1N1	H1N1	USA	1995-11-30
A_New_York_651_1995_H1N1	H1N1	USA	1995-12-02
A_New_York_629_1995_H1N1	H1N1	USA	1995-12-04
A_New_York_638_1995_H1N1	H1N1	USA	1995-12-06
A_New_York_607_1995_H1N1	H1N1	USA	1995-12-08
A_New_York_634_1995_H3N2	H3N2	USA	1995-12-08
A_New_York_643_1995_H1N1	H1N1	USA	1995-12-11
A_New_York_649_1995_H1N1	H1N1	USA	1995-12-11
A_New_York_645_1995_H1N1	H1N1	USA	1995-12-12
A_New_York_628_1995_H3N2	H3N2	USA	1995-12-12
A_New_York_614_1995_H1N1	H1N1	USA	1995-12-13
A_New_York_605_1995_H1N1	H1N1	USA	1995-12-14
A_New_York_648_1995_H3N2	H3N2	USA	1995-12-14
A_New_York_650_1995_H1N1	H1N1	USA	1995-12-15
A_New_York_633_1995_H1N1	H1N1	USA	1995-12-15
A_New_York_616_1995_H1N1	H1N1	USA	1995-12-18
A_New_York_610_1995_H3N2	H3N2	USA	1995-12-18
A_New_York_609_1995_H3N2	H3N2	USA	1995-12-18
A_New_York_639_1995_H3N2	H3N2	USA	1995-12-18
A_Siena_14_1995_H1N1	H1N1	Italy	1995-12-19
A_New_York_612_1995_H3N2	H3N2	USA	1995-12-19
A_New_York_620_1995_H1N1	H1N1	USA	1995-12-23
A_New_York_621_1995_H1N1	H1N1	USA	1995-12-27
A_New_York_642_1995_H1N1	H1N1	USA	1995-12-27
A_New_York_647_1995_H3N2	H3N2	USA	1995-12-27
A_New_York_630_1995_H1N1	H1N1	USA	1995-12-28
A_New_York_611_1995_H3N2	H3N2	USA	1995-12-28
A_New_York_618_1995_H3N2	H3N2	USA	1995-12-28
A_New_York_623_1995_H3N2	H3N2	USA	1995-12-29
A_New_York_640_1996_H1N1	H1N1	USA	1996-01-02
A_New_York_653_1996_H1N1	H1N1	USA	1996-01-02
A_New_York_641_1996_H3N2	H3N2	USA	1996-01-03
A_New_York_646_1996_H1N1	H1N1	USA	1996-01-08
A_New_York_622_1996_H3N2	H3N2	USA	1996-01-08
A_New_York_619_1996_H3N2	H3N2	USA	1996-01-10
A_New_York_613_1996_H3N2	H3N2	USA	1996-01-10
A_New_York_625_1996_H3N2	H3N2	USA	1996-01-15
A_New_York_637_1996_H3N2	H3N2	USA	1996-01-17
A_New_York_635_1996_H3N2	H3N2	USA	1996-01-18
A_New_York_636_1996_H3N2	H3N2	USA	1996-01-22
A_New_York_626_1996_H1N1	H1N1	USA	1996-02-08
A_New_York_624_1996_H3N2	H3N2	USA	1996-02-16
A_New_York_632_1996_H3N2	H3N2	USA	1996-03-01
A_New_York_617_1996_H3N2	H3N2	USA	1996-03-19
A_New_York_652_1996_H3N2	H3N2	USA	1996-04-01
A_New_York_608_1996_H3N2	H3N2	USA	1996-04-01
A_New_York_631_1996_H3N2	H3N2	USA	1996-04-04
A_New_York_554_1996_H3N2	H3N2	USA	1996-11-12
A_New_York_563_1996_H3N2	H3N2	USA	1996-11-12
A_New_York_594_1996_H3N2	H3N2	USA	1996-11-18
A_New_York_587_1996_H3N2	H3N2	USA	1996-11-18
A_New_York_556_1996_H3N2	H3N2	USA	1996-11-19
A_New_York_557_1996_H3N2	H3N2	USA	1996-11-21
A_New_York_559_1996_H3N2	H3N2	USA	1996-11-25
A_New_York_582_1996_H3N2	H3N2	USA	1996-12-02
A_New_York_565_1996_H3N2	H3N2	USA	1996-12-02
A_New_York_592_1996_H3N2	H3N2	USA	1996-12-04
A_New_York_567_1996_H3N2	H3N2	USA	1996-12-05
A_New_York_580_1996_H3N2	H3N2	USA	1996-12-05
A_New_York_603_1996_H3N2	H3N2	USA	1996-12-09
A_New_York_601_1996_H3N2	H3N2	USA	1996-12-09
A_New_York_593_1996_H3N2	H3N2	USA	1996-12-09
A_New_York_590_1996_H3N2	H3N2	USA	1996-12-10
A_New_York_568_1996_H3N2	H3N2	USA	1996-12-11
A_New_York_574_1996_H3N2	H3N2	USA	1996-12-12
A_New_York_572_1996_H3N2	H3N2	USA	1996-12-12
A_New_York_596_1996_H3N2	H3N2	USA	1996-12-12
A_New_York_570_1996_H3N2	H3N2	USA	1996-12-12
A_New_York_562_1996_H3N2	H3N2	USA	1996-12-13
A_New_York_599_1996_H3N2	H3N2	USA	1996-12-16
A_New_York_598_1996_H3N2	H3N2	USA	1996-12-17
A_New_York_575_1996_H3N2	H3N2	USA	1996-12-17
A_New_York_589_1996_H3N2	H3N2	USA	1996-12-18
A_New_York_571_1996_H3N2	H3N2	USA	1996-12-18
A_New_York_595_1996_H3N2	H3N2	USA	1996-12-18
A_New_York_591_1996_H3N2	H3N2	USA	1996-12-20
A_New_York_586_1996_H3N2	H3N2	USA	1996-12-21
A_New_York_561_1996_H3N2	H3N2	USA	1996-12-22
A_New_York_602_1996_H3N2	H3N2	USA	1996-12-23
A_New_York_600_1996_H3N2	H3N2	USA	1996-12-23
A_New_York_555_1996_H3N2	H3N2	USA	1996-12-23
A_New_York_573_1996_H3N2	H3N2	USA	1996-12-23
A_New_York_577_1996_H3N2	H3N2	USA	1996-12-24
A_New_York_578_1996_H3N2	H3N2	USA	1996-12-27
A_New_York_588_1996_H3N2	H3N2	USA	1996-12-28
A_New_York_584_1996_H3N2	H3N2	USA	1996-12-31
A_New_York_579_1997_H3N2	H3N2	USA	1997-01-02
A_New_York_564_1997_H3N2	H3N2	USA	1997-01-02
A_New_York_569_1997_H3N2	H3N2	USA	1997-01-03
A_New_York_597_1997_H3N2	H3N2	USA	1997-01-06
A_Siena_1_1997_H3N2	H3N2	Italy	1997-01-06
A_New_York_560_1997_H3N2	H3N2	USA	1997-01-06
A_New_York_576_1997_H3N2	H3N2	USA	1997-01-06
A_New_York_558_1997_H3N2	H3N2	USA	1997-01-06
A_New_York_581_1997_H3N2	H3N2	USA	1997-01-17
A_New_York_566_1997_H3N2	H3N2	USA	1997-01-17
A_New_York_585_1997_H3N2	H3N2	USA	1997-01-22
A_New_York_583_1997_H3N2	H3N2	USA	1997-03-01
A_New_York_501_1997_H3N2	H3N2	USA	1997-11-26
A_New_York_503_1997_H3N2	H3N2	USA	1997-11-29
A_New_York_505_1997_H3N2	H3N2	USA	1997-12-02
A_New_York_507_1997_H3N2	H3N2	USA	1997-12-17
A_New_York_511_1997_H3N2	H3N2	USA	1997-12-17
A_New_York_515_1997_H3N2	H3N2	USA	1997-12-21
A_New_York_508_1997_H3N2	H3N2	USA	1997-12-22
A_New_York_509_1997_H3N2	H3N2	USA	1997-12-23
A_New_York_513_1997_H3N2	H3N2	USA	1997-12-24
A_New_York_516_1997_H3N2	H3N2	USA	1997-12-26
A_New_York_545_1997_H3N2	H3N2	USA	1997-12-26
A_New_York_547_1997_H3N2	H3N2	USA	1997-12-28
A_New_York_526_1997_H3N2	H3N2	USA	1997-12-29
A_New_York_522_1997_H3N2	H3N2	USA	1997-12-31
A_New_York_524_1997_H3N2	H3N2	USA	1997-12-31
A_New_York_504_1998_H3N2	H3N2	USA	1998-01-01
A_New_York_517_1998_H3N2	H3N2	USA	1998-01-03
A_New_York_520_1998_H3N2	H3N2	USA	1998-01-05
A_New_York_518_1998_H3N2	H3N2	USA	1998-01-05
A_New_York_528_1998_H3N2	H3N2	USA	1998-01-08
A_New_York_514_1998_H3N2	H3N2	USA	1998-01-13
A_New_York_532_1998_H3N2	H3N2	USA	1998-01-18
A_New_York_521_1998_H3N2	H3N2	USA	1998-01-19
A_New_York_530_1998_H3N2	H3N2	USA	1998-01-19
A_New_York_549_1998_H3N2	H3N2	USA	1998-01-19
A_New_York_550_1998_H3N2	H3N2	USA	1998-01-25
A_New_York_546_1998_H3N2	H3N2	USA	1998-01-26
A_New_York_534_1998_H3N2	H3N2	USA	1998-01-29
A_New_York_512_1998_H3N2	H3N2	USA	1998-01-29
A_New_York_533_1998_H3N2	H3N2	USA	1998-02-01
A_New_York_506_1998_H3N2	H3N2	USA	1998-02-02
A_New_York_544_1998_H3N2	H3N2	USA	1998-02-02
A_New_York_523_1998_H3N2	H3N2	USA	1998-02-02
A_New_York_536_1998_H3N2	H3N2	USA	1998-02-03
A_New_York_538_1998_H3N2	H3N2	USA	1998-02-08
A_New_York_539_1998_H3N2	H3N2	USA	1998-02-10
A_New_York_548_1998_H3N2	H3N2	USA	1998-02-12
A_New_York_519_1998_H3N2	H3N2	USA	1998-02-13
A_New_York_540_1998_H3N2	H3N2	USA	1998-02-15
A_New_York_543_1998_H3N2	H3N2	USA	1998-02-17
A_New_York_542_1998_H3N2	H3N2	USA	1998-02-19
A_New_York_510_1998_H3N2	H3N2	USA	1998-02-20
A_New_York_531_1998_H3N2	H3N2	USA	1998-02-22
A_New_York_529_1998_H3N2	H3N2	USA	1998-02-28
A_New_York_525_1998_H3N2	H3N2	USA	1998-03-03
A_New_York_535_1998_H3N2	H3N2	USA	1998-03-05
A_New_York_541_1998_H3N2	H3N2	USA	1998-03-12
A_New_York_527_1998_H3N2	H3N2	USA	1998-03-15
A_New_York_502_1998_H3N2	H3N2	USA	1998-03-20
A_New_York_247_1998_H3N2	H3N2	USA	1998-11-02
A_New_York_448_1998_H3N2	H3N2	USA	1998-11-23
A_New_York_289_1998_H3N2	H3N2	USA	1998-12-04
A_New_York_249_1998_H3N2	H3N2	USA	1998-12-12
A_New_York_250_1998_H3N2	H3N2	USA	1998-12-12
A_New_York_313_1998_H3N2	H3N2	USA	1998-12-28
A_New_York_328_1998_H3N2	H3N2	USA	1998-12-28
A_New_York_240_1998_H3N2	H3N2	USA	1998-12-28
A_New_York_251_1998_H3N2	H3N2	USA	1998-12-28
A_New_York_224_1998_H3N2	H3N2	USA	1998-12-28
A_New_York_287_1998_H3N2	H3N2	USA	1998-12-29
A_New_York_330_1998_H3N2	H3N2	USA	1998-12-30
A_New_York_304_1998_H3N2	H3N2	USA	1998-12-30
A_New_York_256_1998_H3N2	H3N2	USA	1998-12-30
A_New_York_254_1998_H3N2	H3N2	USA	1998-12-31
A_New_York_317_1999_H3N2	H3N2	USA	1999-01-04
A_New_York_449_1999_H3N2	H3N2	USA	1999-01-04
A_New_York_315_1999_H3N2	H3N2	USA	1999-01-06
A_New_York_277_1999_H3N2	H3N2	USA	1999-01-08
A_New_York_450_1999_H3N2	H3N2	USA	1999-01-08
A_New_York_451_1999_H3N2	H3N2	USA	1999-01-11
A_New_York_452_1999_H3N2	H3N2	USA	1999-01-11
A_New_York_453_1999_H3N2	H3N2	USA	1999-01-12
A_New_York_252_1999_H3N2	H3N2	USA	1999-01-12
A_New_York_454_1999_H3N2	H3N2	USA	1999-01-13
A_New_York_455_1999_H3N2	H3N2	USA	1999-01-14
A_New_York_457_1999_H3N2	H3N2	USA	1999-01-15
A_New_York_456_1999_H3N2	H3N2	USA	1999-01-15
A_New_York_321_1999_H3N2	H3N2	USA	1999-01-17
A_New_York_347_1999_H3N2	H3N2	USA	1999-01-19
A_New_York_335_1999_H3N2	H3N2	USA	1999-01-20
A_New_York_326_1999_H3N2	H3N2	USA	1999-01-21
A_New_York_458_1999_H3N2	H3N2	USA	1999-01-22
A_New_York_340_1999_H3N2	H3N2	USA	1999-01-23
A_New_York_323_1999_H3N2	H3N2	USA	1999-01-25
A_New_York_459_1999_H3N2	H3N2	USA	1999-01-25
A_New_York_460_1999_H3N2	H3N2	USA	1999-01-25
A_New_York_285_1999_H3N2	H3N2	USA	1999-01-25
A_New_York_316_1999_H3N2	H3N2	USA	1999-01-26
A_New_York_324_1999_H3N2	H3N2	USA	1999-01-26
A_New_York_331_1999_H3N2	H3N2	USA	1999-01-28
A_New_York_265_1999_H3N2	H3N2	USA	1999-01-29
A_New_York_329_1999_H3N2	H3N2	USA	1999-02-01
A_New_York_259_1999_H3N2	H3N2	USA	1999-02-02
A_New_York_248_1999_H3N2	H3N2	USA	1999-02-02
A_New_York_318_1999_H3N2	H3N2	USA	1999-02-02
A_New_York_314_1999_H3N2	H3N2	USA	1999-02-03
A_New_York_257_1999_H3N2	H3N2	USA	1999-02-03
A_New_York_278_1999_H3N2	H3N2	USA	1999-02-04
A_New_York_397_1999_H3N2	H3N2	USA	1999-02-04
A_New_York_338_1999_H3N2	H3N2	USA	1999-02-08
A_New_York_339_1999_H3N2	H3N2	USA	1999-02-09
A_New_York_255_1999_H3N2	H3N2	USA	1999-02-10
A_New_York_263_1999_H3N2	H3N2	USA	1999-02-10
A_New_York_260_1999_H3N2	H3N2	USA	1999-02-11
A_New_York_282_1999_H3N2	H3N2	USA	1999-02-11
A_New_York_283_1999_H3N2	H3N2	USA	1999-02-12
A_New_York_333_1999_H3N2	H3N2	USA	1999-02-16
A_New_York_290_1999_H3N2	H3N2	USA	1999-02-17
A_New_York_332_1999_H3N2	H3N2	USA	1999-02-17
A_New_York_279_1999_H3N2	H3N2	USA	1999-02-23
A_New_York_336_1999_H3N2	H3N2	USA	1999-02-24
A_New_York_325_1999_H3N2	H3N2	USA	1999-02-26
A_New_York_288_1999_H3N2	H3N2	USA	1999-02-26
A_New_York_311_1999_H3N2	H3N2	USA	1999-03-01
A_New_York_264_1999_H3N2	H3N2	USA	1999-03-03
A_New_York_337_1999_H3N2	H3N2	USA	1999-03-08
A_New_York_284_1999_H3N2	H3N2	USA	1999-03-08
A_New_York_322_1999_H3N2	H3N2	USA	1999-03-18
A_New_York_286_1999_H3N2	H3N2	USA	1999-03-19
A_New_York_398_1999_H3N2	H3N2	USA	1999-03-24
A_New_York_327_1999_H3N2	H3N2	USA	1999-03-24
A_New_York_253_1999_H3N2	H3N2	USA	1999-03-26
A_New_York_320_1999_H3N2	H3N2	USA	1999-03-26
A_New_York_261_1999_H3N2	H3N2	USA	1999-04-09
A_New_York_280_1999_H3N2	H3N2	USA	1999-04-12
A_New_York_266_1999_H3N2	H3N2	USA	1999-05-06
A_New_York_428_1999_H3N2	H3N2	USA	1999-09-28
A_New_York_138_1999_H3N2	H3N2	USA	1999-10-03
A_New_York_137_1999_H3N2	H3N2	USA	1999-10-04
A_Georgia_NHRC0001_1999_H3N2	H3N2	USA	1999-10-12
A_Illinois_NHRC0001_1999_H3N2	H3N2	USA	1999-11-01
A_New_York_141_1999_H3N2	H3N2	USA	1999-11-09
A_New_York_145_1999_H3N2	H3N2	USA	1999-11-09
A_New_York_147_1999_H3N2	H3N2	USA	1999-11-23
A_New_York_179_1999_H3N2	H3N2	USA	1999-11-24
A_New_York_143_1999_H3N2	H3N2	USA	1999-11-26
A_New_York_149_1999_H3N2	H3N2	USA	1999-11-29
A_South_Carolina_NHRC0001_1999_H3N2	H3N2	USA	1999-11-29
A_New_York_183_1999_H3N2	H3N2	USA	1999-12-01
A_New_York_151_1999_H3N2	H3N2	USA	1999-12-04
A_New_York_181_1999_H3N2	H3N2	USA	1999-12-05
A_New_York_155_1999_H3N2	H3N2	USA	1999-12-07
A_New_York_153_1999_H3N2	H3N2	USA	1999-12-09
A_New_York_188_1999_H3N2	H3N2	USA	1999-12-13
A_New_York_157_1999_H3N2	H3N2	USA	1999-12-15
A_New_York_422_1999_H3N2	H3N2	USA	1999-12-15
A_New_York_423_1999_H3N2	H3N2	USA	1999-12-16
A_New_York_161_1999_H3N2	H3N2	USA	1999-12-16
A_New_York_424_1999_H3N2	H3N2	USA	1999-12-16
A_Canterbury_179_1999_H3N2	H3N2	New Zealand	1999-12-17
A_New_York_425_1999_H3N2	H3N2	USA	1999-12-17
A_New_York_426_1999_H3N2	H3N2	USA	1999-12-20
A_New_York_189_1999_H3N2	H3N2	USA	1999-12-20
A_New_York_184_1999_H3N2	H3N2	USA	1999-12-20
A_New_York_163_1999_H3N2	H3N2	USA	1999-12-22
A_New_York_166_1999_H3N2	H3N2	USA	1999-12-24
A_New_York_186_1999_H3N2	H3N2	USA	1999-12-24
A_New_York_185_1999_H3N2	H3N2	USA	1999-12-25
A_New_York_172_1999_H3N2	H3N2	USA	1999-12-26
A_New_York_427_1999_H3N2	H3N2	USA	1999-12-27
A_New_York_164_1999_H3N2	H3N2	USA	1999-12-27
A_New_York_140_1999_H3N2	H3N2	USA	1999-12-27
A_New_York_171_1999_H3N2	H3N2	USA	1999-12-30
A_Taiwan_5072_1999_H1N1	H1N1	Taiwan	1999-12-31
A_New_York_421_1999_H3N2	H3N2	USA	1999-12-31
A_New_York_168_2000_H3N2	H3N2	USA	2000-01-03
A_New_York_430_2000_H3N2	H3N2	USA	2000-01-03
A_New_York_429_2000_H3N2	H3N2	USA	2000-01-03
A_New_York_431_2000_H3N2	H3N2	USA	2000-01-03
A_New_York_160_2000_H3N2	H3N2	USA	2000-01-03
A_New_York_174_2000_H3N2	H3N2	USA	2000-01-04
A_New_York_433_2000_H3N2	H3N2	USA	2000-01-05
A_New_York_156_2000_H3N2	H3N2	USA	2000-01-05
A_New_York_170_2000_H3N2	H3N2	USA	2000-01-05
A_New_York_432_2000_H3N2	H3N2	USA	2000-01-05
A_New_York_175_2000_H3N2	H3N2	USA	2000-01-06
A_New_York_434_2000_H3N2	H3N2	USA	2000-01-09
A_New_York_435_2000_H3N2	H3N2	USA	2000-01-09
A_New_York_436_2000_H3N2	H3N2	USA	2000-01-10
A_New_York_437_2000_H3N2	H3N2	USA	2000-01-12
A_New_York_158_2000_H3N2	H3N2	USA	2000-01-17
A_New_York_438_2000_H3N2	H3N2	USA	2000-01-18
A_New_York_152_2000_H3N2	H3N2	USA	2000-01-18
A_New_York_165_2000_H3N2	H3N2	USA	2000-01-18
A_Canterbury_2_2000_H3N2	H3N2	New Zealand	2000-01-20
A_Dunedin_1_2000	H3N2	New Zealand	2000-01-21
A_New_York_439_2000_H3N2	H3N2	USA	2000-01-23
A_New_York_154_2000_H3N2	H3N2	USA	2000-01-24
A_New_York_440_2000_H3N2	H3N2	USA	2000-01-24
A_New_York_187_2000_H3N2	H3N2	USA	2000-01-27
A_New_York_150_2000_H3N2	H3N2	USA	2000-01-28
A_New_York_173_2000_H3N2	H3N2	USA	2000-02-02
A_Nelson_Marlborough_1_2000_H3N2	H3N2	New Zealand	2000-02-04
A_New_York_142_2000_H3N2	H3N2	USA	2000-02-06
A_Missouri_NHRC0001_2000_H3N2	H3N2	USA	2000-02-07
A_New_York_162_2000_H3N2	H3N2	USA	2000-02-09
A_New_York_180_2000_H3N2	H3N2	USA	2000-02-09
A_Dunedin_2_2000_H1N1	H1N1	New Zealand	2000-02-11
A_Auckland_583_2000_H3N2	H3N2	New Zealand	2000-02-12
A_New_York_182_2000_H3N2	H3N2	USA	2000-02-18
A_Dunedin_3_2000_H3N2	H3N2	New Zealand	2000-02-21
A_New_York_178_2000_H3N2	H3N2	USA	2000-02-29
A_New_York_176_2000_H3N2	H3N2	USA	2000-03-01
A_New_York_146_2000_H1N1	H1N1	USA	2000-04-12
A_Canterbury_3_2000_H3N2	H3N2	New Zealand	2000-05-05
A_Auckland_600_2000_H3N2	H3N2	New Zealand	2000-05-06
A_Wellington_3_2000_H1N1	H1N1	New Zealand	2000-06-19
A_Wellington_2_2000_H1N1	H1N1	New Zealand	2000-06-19
A_Canterbury_5_2000_H1N1	H1N1	New Zealand	2000-06-20
A_Wellington_4_2000_H1N1	H1N1	New Zealand	2000-07-05
A_Queensland_2_2000_H3N2	H3N2	Australia	2000-07-16
A_Canterbury_9_2000_H1N1	H1N1	New Zealand	2000-07-17
A_Canterbury_8_2000_H1N1	H1N1	New Zealand	2000-07-18
A_Canterbury_7_2000_H1N1	H1N1	New Zealand	2000-07-20
A_Canterbury_51_2000_H1N1	H1N1	New Zealand	2000-07-24
A_Wellington_5_2000_H1N1	H1N1	New Zealand	2000-07-24
A_Wellington_6_2000_H1N1	H1N1	New Zealand	2000-07-25
A_Canterbury_48_2000_H1N1	H1N1	New Zealand	2000-07-27
A_Canterbury_50_2000_H3N2	H3N2	New Zealand	2000-08-02
A_Canterbury_23_2000_H1N1	H1N1	New Zealand	2000-08-03
A_Canterbury_17_2000_H3N2	H3N2	New Zealand	2000-08-07
A_Waikato_1_2000_H3N2	H3N2	New Zealand	2000-08-09
A_Canterbury_55_2000_H3N2	H3N2	New Zealand	2000-08-10
A_Queensland_5_2000_H3N2	H3N2	Australia	2000-08-13
A_Canterbury_27_2000_H1N1	H1N1	New Zealand	2000-08-14
A_Canterbury_28_2000_H1N1	H1N1	New Zealand	2000-08-15
A_Canterbury_30_2000_H1N1	H1N1	New Zealand	2000-08-16
A_South_Canterbury_31_2000_H1N1	H1N1	New Zealand	2000-08-16
A_Canterbury_32_2000_H1N1	H1N1	New Zealand	2000-08-17
A_Canterbury_33_2000_H1N1	H1N1	New Zealand	2000-08-19
A_Canterbury_34_2000_H1N1	H1N1	New Zealand	2000-08-22
A_Canterbury_36_2000_H1N1	H1N1	New Zealand	2000-08-22
A_Wellington_9_2000_H3N2	H3N2	New Zealand	2000-08-22
A_Canterbury_41_2000_H1N1	H1N1	New Zealand	2000-08-23
A_Wellington_11_2000_H1N1	H1N1	New Zealand	2000-08-23
A_South_Canterbury_35_2000_H1N1	H1N1	New Zealand	2000-08-25
A_Canterbury_42_2000_H3N2	H3N2	New Zealand	2000-08-25
A_Canterbury_37_2000_H1N1	H1N1	New Zealand	2000-08-27
A_Canterbury_39_2000_H3N2	H3N2	New Zealand	2000-08-27
A_Canterbury_38_2000_H3N2	H3N2	New Zealand	2000-08-27
A_Waikato_4_2000_H3N2	H3N2	New Zealand	2000-08-28
A_Queensland_9_2000_H3N2	H3N2	Australia	2000-08-28
A_South_Canterbury_50_2000_H1N1	H1N1	New Zealand	2000-08-29
A_Canterbury_100_2000_H1N1	H1N1	New Zealand	2000-08-29
A_South_Canterbury_40_2000_H1N1	H1N1	New Zealand	2000-08-29
A_Auckland_579_2000_H1N1	H1N1	New Zealand	2000-08-30
A_Canterbury_58_2000_H1N1	H1N1	New Zealand	2000-08-30
A_Waikato_5_2000_H3N2	H3N2	New Zealand	2000-08-30
A_Canterbury_43_2000_H1N1	H1N1	New Zealand	2000-08-31
A_Canterbury_87_2000_H3N2	H3N2	New Zealand	2000-08-31
A_Canterbury_65_2000_H1N1	H1N1	New Zealand	2000-09-02
A_Canterbury_57_2000_H1N1	H1N1	New Zealand	2000-09-04
A_Canterbury_55_2000_H1N1	H1N1	New Zealand	2000-09-04
A_Wellington_16_2000_H1N1	H1N1	New Zealand	2000-09-04
A_Canterbury_62_2000_H3N2	H3N2	New Zealand	2000-09-04
A_Canterbury_56_2000_H3N2	H3N2	New Zealand	2000-09-04
A_Queensland_3_2000_H3N2	H3N2	Australia	2000-09-04
A_Auckland_581_2000_H1N1	H1N1	New Zealand	2000-09-05
A_Canterbury_58_2000_H3N2	H3N2	New Zealand	2000-09-05
A_Queensland_4_2000_H3N2	H3N2	Australia	2000-09-05
A_Auckland_580_2000_H1N1	H1N1	New Zealand	2000-09-06
A_Canterbury_60_2000_H1N1	H1N1	New Zealand	2000-09-06
A_South_Canterbury_59_2000_H1N1	H1N1	New Zealand	2000-09-06
A_Canterbury_63_2000_H1N1	H1N1	New Zealand	2000-09-06
A_Canterbury_54_2000_H1N1	H1N1	New Zealand	2000-09-06
A_Wellington_14_2000_H1N1	H1N1	New Zealand	2000-09-06
A_Canterbury_64_2000_H3N2	H3N2	New Zealand	2000-09-06
A_Canterbury_61_2000_H3N2	H3N2	New Zealand	2000-09-06
A_Wellington_18_2000_H1N1	H1N1	New Zealand	2000-09-07
A_Waikato_6_2000_H3N2	H3N2	New Zealand	2000-09-08
A_Waikato_7_2000_H3N2	H3N2	New Zealand	2000-09-08
A_Canterbury_67_2000_H3N2	H3N2	New Zealand	2000-09-08
A_Canterbury_68_2000_H3N2	H3N2	New Zealand	2000-09-08
A_Canterbury_66_2000_H3N2	H3N2	New Zealand	2000-09-09
A_Western_Australia_7_2000_H3N2	H3N2	Australia	2000-09-11
A_Auckland_601_2000_H3N2	H3N2	New Zealand	2000-09-11
A_Western_Australia_3_2000_H3N2	H3N2	Australia	2000-09-12
A_Western_Australia_1_2000_H3N2	H3N2	Australia	2000-09-12
A_Auckland_584_2000_H1N1	H1N1	New Zealand	2000-09-13
A_Canterbury_75_2000_H3N2	H3N2	New Zealand	2000-09-14
A_Canterbury_71_2000_H3N2	H3N2	New Zealand	2000-09-14
A_Auckland_585_2000_H1N1	H1N1	New Zealand	2000-09-15
A_Canterbury_73_2000_H3N2	H3N2	New Zealand	2000-09-15
A_Queensland_1_2000_H3N2	H3N2	Australia	2000-09-15
A_Canterbury_76_2000_H1N1	H1N1	New Zealand	2000-09-18
A_Waikato_8_2000_H3N2	H3N2	New Zealand	2000-09-18
A_Auckland_587_2000_H1N1	H1N1	New Zealand	2000-09-19
A_Wellington_21_2000_H3N2	H3N2	New Zealand	2000-09-19
A_Queensland_7_2000_H3N2	H3N2	Australia	2000-09-19
A_Waikato_9_2000_H3N2	H3N2	New Zealand	2000-09-19
A_Auckland_586_2000_H1N1	H1N1	New Zealand	2000-09-20
A_Western_Australia_2_2000_H3N2	H3N2	Australia	2000-09-20
A_Queensland_8_2000_H3N2	H3N2	Australia	2000-09-20
A_Western_Australia_4_2000_H3N2	H3N2	Australia	2000-09-20
A_Canterbury_79_2000_H1N1	H1N1	New Zealand	2000-09-21
A_Waikato_15_2000_H3N2	H3N2	New Zealand	2000-09-21
A_Hutt_82_2000_H3N2	H3N2	New Zealand	2000-09-21
A_Canterbury_80_2000_H3N2	H3N2	New Zealand	2000-09-21
A_Canterbury_81_2000_H3N2	H3N2	New Zealand	2000-09-21
A_Waikato_17_2000_H3N2	H3N2	New Zealand	2000-09-22
A_Auckland_599_2000_H3N2	H3N2	New Zealand	2000-09-22
A_Canterbury_85_2000_H3N2	H3N2	New Zealand	2000-09-22
A_Canterbury_84_2000_H3N2	H3N2	New Zealand	2000-09-23
A_Western_Australia_5_2000_H3N2	H3N2	Australia	2000-09-25
A_Auckland_588_2000_H3N2	H3N2	New Zealand	2000-09-25
A_Canterbury_78_2000_H1N1	H1N1	New Zealand	2000-09-26
A_Auckland_590_2000_H1N1	H1N1	New Zealand	2000-09-26
A_Canterbury_87_2000_H1N1	H1N1	New Zealand	2000-09-27
A_Waikato_16_2000_H3N2	H3N2	New Zealand	2000-09-27
A_Auckland_589_2000_H3N2	H3N2	New Zealand	2000-09-28
A_Wellington_24_2000_H1N1	H1N1	New Zealand	2000-09-29
A_Auckland_591_2000_H1N1	H1N1	New Zealand	2000-10-02
A_Canterbury_88_2000_H3N2	H3N2	New Zealand	2000-10-02
A_Canterbury_89_2000_H3N2	H3N2	New Zealand	2000-10-03
A_Waikato_18_2000_H1N1	H1N1	New Zealand	2000-10-05
A_Canterbury_90_2000_H3N2	H3N2	New Zealand	2000-10-07
A_Western_Australia_9_2000_H3N2	H3N2	Australia	2000-10-08
A_Auckland_598_2000_H3N2	H3N2	New Zealand	2000-10-09
A_Waikato_20_2000_H3N2	H3N2	New Zealand	2000-10-09
A_Auckland_593_2000_H3N2	H3N2	New Zealand	2000-10-09
A_Western_Australia_12_2000_H3N2	H3N2	Australia	2000-10-11
A_Waikato_19_2000_H1N1	H1N1	New Zealand	2000-10-12
A_Canterbury_92_2000_H3N2	H3N2	New Zealand	2000-10-12
A_Western_Australia_11_2000_H3N2	H3N2	Australia	2000-10-14
A_Canterbury_93_2000_H3N2	H3N2	New Zealand	2000-10-16
A_Western_Australia_8_2000_H3N2	H3N2	Australia	2000-10-17
A_Western_Australia_10_2000_H3N2	H3N2	Australia	2000-10-19
A_Canterbury_94_2000_H3N2	H3N2	New Zealand	2000-10-20
A_Canterbury_98_2000_H3N2	H3N2	New Zealand	2000-10-20
A_Canterbury_95_2000_H1N1	H1N1	New Zealand	2000-10-22
A_Canterbury_97_2000_H3N2	H3N2	New Zealand	2000-10-25
A_Canterbury_96_2000_H3N2	H3N2	New Zealand	2000-10-25
A_Canterbury_99_2000_H3N2	H3N2	New Zealand	2000-10-27
A_Auckland_597_2000_H1N1	H1N1	New Zealand	2000-10-30
A_Auckland_596_2000_H3N2	H3N2	New Zealand	2000-10-30
A_Canterbury_101_2000_H3N2	H3N2	New Zealand	2000-10-31
A_Auckland_595_2000_H1N1	H1N1	New Zealand	2000-11-03
A_Auckland_582_2000_H1N1	H1N1	New Zealand	2000-11-09
A_Wellington_30_2000_H3N2	H3N2	New Zealand	2000-11-25
A_Canterbury_103_2000_H3N2	H3N2	New Zealand	2000-11-29
A_New_York_234_2000_H1N1	H1N1	USA	2000-12-18
A_New_York_233_2000_H1N1	H1N1	USA	2000-12-19
A_New_York_205_2001_H1N1	H1N1	USA	2001-01-08
A_New_York_441_2001_H1N1	H1N1	USA	2001-01-08
A_New_York_239_2001_H1N1	H1N1	USA	2001-01-08
A_New_York_310_2001_H1N1	H1N1	USA	2001-01-08
A_Canterbury_01_2001_H1N1	H1N1	New Zealand	2001-01-09
A_New_York_307_2001_H1N1	H1N1	USA	2001-01-09
A_New_York_442_2001_H1N1	H1N1	USA	2001-01-10
A_New_York_343_2001_H1N1	H1N1	USA	2001-01-10
A_New_York_312_2001_H1N1	H1N1	USA	2001-01-12
A_New_York_303_2001_H1N1	H1N1	USA	2001-01-15
A_New_York_246_2001_H1N1	H1N1	USA	2001-01-19
A_New_York_301_2001_H3N2	H3N2	USA	2001-01-21
A_New_York_341_2001_H1N1	H1N1	USA	2001-01-22
A_New_York_309_2001_H1N1	H1N1	USA	2001-01-22
A_New_York_443_2001_H1N1	H1N1	USA	2001-01-22
A_New_York_241_2001_H1N1	H1N1	USA	2001-01-23
A_New_York_235_2001_H1N1	H1N1	USA	2001-01-23
A_New_York_444_2001_H1N1	H1N1	USA	2001-01-23
A_New_York_242_2001_H1N1	H1N1	USA	2001-01-24
A_New_York_212_2001_H1N1	H1N1	USA	2001-01-24
A_New_York_344_2001_H1N1	H1N1	USA	2001-01-25
A_New_York_342_2001_H1N1	H1N1	USA	2001-01-25
A_New_York_445_2001_H1N1	H1N1	USA	2001-01-26
A_New_York_346_2001_H1N1	H1N1	USA	2001-01-28
A_New_York_345_2001_H1N1	H1N1	USA	2001-01-29
A_New_York_302_2001_H1N1	H1N1	USA	2001-01-29
A_New_York_306_2001_H1N1	H1N1	USA	2001-02-03
A_New_York_305_2001_H1N1	H1N1	USA	2001-02-07
A_New_York_308_2001_H1N1	H1N1	USA	2001-02-12
A_New_York_281_2001_H1N1	H1N1	USA	2001-02-21
A_New_York_446_2001_H1N1	H1N1	USA	2001-02-21
A_New_York_208_2001_H1N1	H1N1	USA	2001-02-27
A_New_York_447_2001_H1N1	H1N1	USA	2001-02-28
A_Canterbury_06_2001_H3N2	H3N2	New Zealand	2001-04-17
A_Waikato_3_2001_H1N1	H1N1	New Zealand	2001-04-18
A_Waikato_1_2001_H3N2	H3N2	New Zealand	2001-04-25
A_Canterbury_07_2001_H3N2	H3N2	New Zealand	2001-05-09
A_Wellington_1_2001_H1N1	H1N1	New Zealand	2001-05-10
A_Waikato_5_2001_H3N2	H3N2	New Zealand	2001-05-15
A_Waikato_4_2001_H1N1	H1N1	New Zealand	2001-05-18
A_Waikato_7_2001_H1N1	H1N1	New Zealand	2001-05-23
A_Waikato_10_2001_H1N1	H1N1	New Zealand	2001-05-29
A_Wellington_3_2001_H1N1	H1N1	New Zealand	2001-05-29
A_Waikato_16_2001_H1N1	H1N1	New Zealand	2001-06-01
A_Canterbury_05_2001_H1N1	H1N1	New Zealand	2001-06-03
A_Canterbury_08_2001_H1N1	H1N1	New Zealand	2001-06-05
A_Waikato_20_2001_H1N1	H1N1	New Zealand	2001-06-05
A_Waikato_18_2001_H1N1	H1N1	New Zealand	2001-06-06
A_Waikato_42_2001_H1N1	H1N1	New Zealand	2001-06-07
A_Waikato_92_2001_H1N1	H1N1	New Zealand	2001-06-07
A_Canterbury_10_2001_H3N2	H3N2	New Zealand	2001-06-07
A_Waikato_51_2001_H1N1	H1N1	New Zealand	2001-06-08
A_Wellington_9_2001_H1N1	H1N1	New Zealand	2001-06-18
A_Western_Australia_18_2001_H1N1	H1N1	Australia	2001-06-19
A_Canterbury_20_2001_H1N1	H1N1	New Zealand	2001-06-20
A_Waikato_80_2001_H1N1	H1N1	New Zealand	2001-06-21
A_South_Canterbury_15_2001_H1N1	H1N1	New Zealand	2001-06-22
A_Canterbury_19_2001_H1N1	H1N1	New Zealand	2001-06-25
A_Canterbury_16_2001_H1N1	H1N1	New Zealand	2001-06-25
A_Canterbury_17_2001_H1N1	H1N1	New Zealand	2001-06-25
A_Canterbury_23_2001_H1N1	H1N1	New Zealand	2001-06-28
A_Wellington_17_2001_H1N1	H1N1	New Zealand	2001-06-28
A_Canterbury_22_2001_H1N1	H1N1	New Zealand	2001-06-28
A_Canterbury_26_2001_H1N1	H1N1	New Zealand	2001-06-29
A_Canterbury_21_2001_H1N1	H1N1	New Zealand	2001-07-02
A_Canterbury_24_2001_H1N1	H1N1	New Zealand	2001-07-02
A_Canterbury_25_2001_H1N1	H1N1	New Zealand	2001-07-02
A_West_Coast_31_2001_H1N1	H1N1	New Zealand	2001-07-02
A_Western_Australia_20_2001_H1N1	H1N1	Australia	2001-07-03
A_West_Coast_33_2001_H1N1	H1N1	New Zealand	2001-07-03
A_West_Coast_32_2001_H3N2	H3N2	New Zealand	2001-07-03
A_Canterbury_30_2001_H1N1	H1N1	New Zealand	2001-07-04
A_Canterbury_51_2001_H1N1	H1N1	New Zealand	2001-07-04
A_Canterbury_74_2001_H1N1	H1N1	New Zealand	2001-07-04
A_West_Coast_28_2001_H3N2	H3N2	New Zealand	2001-07-04
A_Canterbury_27_2001_H1N1	H1N1	New Zealand	2001-07-05
A_Canterbury_29_2001_H1N1	H1N1	New Zealand	2001-07-05
A_Auckland_605_2001_H1N1	H1N1	New Zealand	2001-07-05
A_Canterbury_36_2001_H3N2	H3N2	New Zealand	2001-07-06
A_Canterbury_35_2001_H1N1	H1N1	New Zealand	2001-07-07
A_Canterbury_40_2001_H1N1	H1N1	New Zealand	2001-07-09
A_Canterbury_53_2001_H1N1	H1N1	New Zealand	2001-07-09
A_Wellington_22_2001_H3N2	H3N2	New Zealand	2001-07-09
A_Canterbury_37_2001_H3N2	H3N2	New Zealand	2001-07-09
A_Canterbury_42_2001_H1N1	H1N1	New Zealand	2001-07-10
A_Canterbury_41_2001_H1N1	H1N1	New Zealand	2001-07-10
A_Canterbury_34_2001_H1N1	H1N1	New Zealand	2001-07-10
A_Canterbury_54_2001_H1N1	H1N1	New Zealand	2001-07-11
A_Canterbury_47_2001_H1N1	H1N1	New Zealand	2001-07-11
A_Canterbury_45_2001_H1N1	H1N1	New Zealand	2001-07-11
A_Canterbury_48_2001_H1N1	H1N1	New Zealand	2001-07-11
A_Western_Australia_13_2001_H3N2	H3N2	Australia	2001-07-11
A_Canterbury_44_2001_H3N2	H3N2	New Zealand	2001-07-11
A_Canterbury_43_2001_H3N2	H3N2	New Zealand	2001-07-11
A_Canterbury_50_2001_H3N2	H3N2	New Zealand	2001-07-12
A_Canterbury_58_2001_H1N1	H1N1	New Zealand	2001-07-13
A_West_Coast_55_2001_H3N2	H3N2	New Zealand	2001-07-13
A_Queensland_19_2001_H3N2	H3N2	Australia	2001-07-14
A_Canterbury_63_2001_H1N1	H1N1	New Zealand	2001-07-16
A_Canterbury_76_2001_H1N1	H1N1	New Zealand	2001-07-16
A_Canterbury_72_2001_H1N1	H1N1	New Zealand	2001-07-16
A_Canterbury_69_2001_H1N1	H1N1	New Zealand	2001-07-17
A_Canterbury_70_2001_H1N1	H1N1	New Zealand	2001-07-17
A_Canterbury_60_2001_H1N1	H1N1	New Zealand	2001-07-17
A_Western_Australia_19_2001_H1N1	H1N1	Australia	2001-07-17
A_Canterbury_71_2001_H1N1	H1N1	New Zealand	2001-07-17
A_Canterbury_68_2001_H1N1	H1N1	New Zealand	2001-07-18
A_Canterbury_79_2001_H1N1	H1N1	New Zealand	2001-07-18
A_Canterbury_73_2001_H1N1	H1N1	New Zealand	2001-07-18
A_Canterbury_65_2001_H1N1	H1N1	New Zealand	2001-07-19
A_Canterbury_66_2001_H1N1	H1N1	New Zealand	2001-07-19
A_Canterbury_64_2001_H1N1	H1N1	New Zealand	2001-07-20
A_Wellington_32_2001_H1N1	H1N1	New Zealand	2001-07-23
A_Auckland_606_2001_H1N1	H1N1	New Zealand	2001-07-23
A_Canterbury_144_2001_H1N1	H1N1	New Zealand	2001-07-27
A_Canterbury_106_2001_H1N1	H1N1	New Zealand	2001-07-28
A_Wellington_28_2001_H1N1	H1N1	New Zealand	2001-07-30
A_Canterbury_119_2001_H1N1	H1N1	New Zealand	2001-08-02
A_Canterbury_126_2001_H1N1	H1N1	New Zealand	2001-08-05
A_Canterbury_125_2001_H1N1	H1N1	New Zealand	2001-08-05
A_Queensland_20_2001_H3N2	H3N2	Australia	2001-08-05
A_Canterbury_146_2001_H3N2	H3N2	New Zealand	2001-08-06
A_Canterbury_139_2001_H1N1	H1N1	New Zealand	2001-08-10
A_Canterbury_140_2001_H3N2	H3N2	New Zealand	2001-08-10
A_Queensland_11_2001_H3N2	H3N2	Australia	2001-08-11
A_Canterbury_149_2001_H3N2	H3N2	New Zealand	2001-08-13
A_Canterbury_153_2001_H1N1	H1N1	New Zealand	2001-08-14
A_Canterbury_155_2001_H1N1	H1N1	New Zealand	2001-08-14
A_Auckland_607_2001_H3N2	H3N2	New Zealand	2001-08-15
A_South_Canterbury_159_2001_H1N1	H1N1	New Zealand	2001-08-16
A_Canterbury_152_2001_H1N1	H1N1	New Zealand	2001-08-16
A_Queensland_16_2001_H3N2	H3N2	Australia	2001-08-17
A_Auckland_602_2001_H3N2	H3N2	New Zealand	2001-08-19
A_Western_Australia_21_2001_H1N1	H1N1	Australia	2001-08-22
A_Queensland_18_2001_H3N2	H3N2	Australia	2001-08-24
A_Queensland_17_2001_H3N2	H3N2	Australia	2001-08-24
A_Queensland_12_2001_H3N2	H3N2	Australia	2001-08-24
A_Wellington_34_2001_H3N2	H3N2	New Zealand	2001-08-28
A_Queensland_14_2001_H3N2	H3N2	Australia	2001-09-03
A_Western_Australia_22_2001_H1N1	H1N1	Australia	2001-09-06
A_Queensland_15_2001_H3N2	H3N2	Australia	2001-09-13
A_Waikato_105_2001_H3N2	H3N2	New Zealand	2001-09-13
A_Western_Australia_15_2001_H3N2	H3N2	Australia	2001-09-25
A_Western_Australia_16_2001_H3N2	H3N2	Australia	2001-09-25
A_Western_Australia_14_2001_H3N2	H3N2	Australia	2001-09-26
A_Auckland_604_2001_H3N2	H3N2	New Zealand	2001-09-28
A_Western_Australia_17_2001_H3N2	H3N2	Australia	2001-10-02
A_Auckland_603_2001_H3N2	H3N2	New Zealand	2001-10-02
A_New_York_401_2001_H3N2	H3N2	USA	2001-11-21
A_New_York_71_2001_H3N2	H3N2	USA	2001-11-22
A_New_York_83_2001_H3N2	H3N2	USA	2001-12-15
A_New_York_131_2001_H3N2	H3N2	USA	2001-12-23
A_New_York_82_2001_H3N2	H3N2	USA	2001-12-26
A_New_York_80_2001_H3N2	H3N2	USA	2001-12-26
A_New_York_77_2001_H3N2	H3N2	USA	2001-12-26
A_New_York_402_2001_H3N2	H3N2	USA	2001-12-27
A_New_York_273_2001_H3N2	H3N2	USA	2001-12-29
A_New_York_84_2001_H3N2	H3N2	USA	2001-12-29
A_New_York_127_2001_H3N2	H3N2	USA	2001-12-31
A_New_York_85_2001_H3N2	H3N2	USA	2001-12-31
A_Taiwan_52_2002_H1N1	H1N1	Taiwan	2002-01-03
A_New_York_275_2002_H3N2	H3N2	USA	2002-01-04
A_New_York_134_2002_H3N2	H3N2	USA	2002-01-04
A_New_York_403_2002_H3N2	H3N2	USA	2002-01-04
A_Taiwan_123_2002_H1N1	H1N1	Taiwan	2002-01-05
A_New_York_404_2002_H3N2	H3N2	USA	2002-01-05
A_New_York_405_2002_H3N2	H3N2	USA	2002-01-07
A_New_York_87_2002_H3N2	H3N2	USA	2002-01-08
A_New_York_406_2002_H3N2	H3N2	USA	2002-01-08
A_New_York_407_2002_H3N2	H3N2	USA	2002-01-08
A_Missouri_NHRC0001_2002_H3N2	H3N2	USA	2002-01-09
A_New_York_408_2002_H3N2	H3N2	USA	2002-01-11
A_New_York_89_2002_H3N2	H3N2	USA	2002-01-12
A_New_York_409_2002_H3N2	H3N2	USA	2002-01-14
A_New_York_125_2002_H3N2	H3N2	USA	2002-01-14
A_Auckland_614_2002_H3N2	H3N2	New Zealand	2002-01-14
A_New_York_410_2002_H3N2	H3N2	USA	2002-01-15
A_New_York_107_2002_H3N2	H3N2	USA	2002-01-16
A_New_York_418_2002_H3N2	H3N2	USA	2002-01-16
A_New_York_91_2002_H3N2	H3N2	USA	2002-01-17
A_New_York_104_2002_H3N2	H3N2	USA	2002-01-17
A_New_York_419_2002_H3N2	H3N2	USA	2002-01-18
A_New_York_96_2002_H3N2	H3N2	USA	2002-01-18
A_New_York_92_2002_H3N2	H3N2	USA	2002-01-18
A_New_York_74_2002_H3N2	H3N2	USA	2002-01-19
A_New_York_106_2002_H3N2	H3N2	USA	2002-01-20
A_New_York_100_2002_H3N2	H3N2	USA	2002-01-22
A_New_York_411_2002_H3N2	H3N2	USA	2002-01-22
A_Texas_NHRC0001_2002_H3N2	H3N2	USA	2002-01-22
A_New_York_102_2002_H3N2	H3N2	USA	2002-01-23
A_New_York_99_2002_H3N2	H3N2	USA	2002-01-23
A_New_York_128_2002_H3N2	H3N2	USA	2002-01-25
A_New_York_103_2002_H3N2	H3N2	USA	2002-01-25
A_New_York_132_2002_H3N2	H3N2	USA	2002-01-27
A_Taiwan_567_2002_H1N1	H1N1	Taiwan	2002-01-28
A_New_York_420_2002_H3N2	H3N2	USA	2002-01-28
A_New_York_110_2002_H3N2	H3N2	USA	2002-01-29
A_New_York_119_2002_H3N2	H3N2	USA	2002-01-29
A_New_York_112_2002_H3N2	H3N2	USA	2002-01-29
A_New_York_109_2002_H3N2	H3N2	USA	2002-01-30
A_New_York_116_2002_H3N2	H3N2	USA	2002-01-30
A_New_York_113_2002_H3N2	H3N2	USA	2002-01-31
A_New_York_108_2002_H3N2	H3N2	USA	2002-01-31
A_Waikato_2_2002_H3N2	H3N2	New Zealand	2002-01-31
A_New_York_117_2002_H3N2	H3N2	USA	2002-02-01
A_New_York_412_2002_H3N2	H3N2	USA	2002-02-01
A_New_York_C4_2002_H3N2	H3N2	USA	2002-02-01
A_Georgia_NHRC0001_2002_H3N2	H3N2	USA	2002-02-02
A_New_York_101_2002_H3N2	H3N2	USA	2002-02-04
A_New_York_111_2002_H3N2	H3N2	USA	2002-02-04
A_New_York_105_2002_H3N2	H3N2	USA	2002-02-05
A_New_York_133_2002_H3N2	H3N2	USA	2002-02-06
A_New_York_90_2002_H3N2	H3N2	USA	2002-02-06
A_New_York_115_2002_H3N2	H3N2	USA	2002-02-07
A_New_York_413_2002_H3N2	H3N2	USA	2002-02-08
A_Wellington_6_2002_H3N2	H3N2	New Zealand	2002-02-10
A_New_York_129_2002_H3N2	H3N2	USA	2002-02-12
A_New_York_414_2002_H3N2	H3N2	USA	2002-02-12
A_New_York_75_2002_H3N2	H3N2	USA	2002-02-12
A_New_York_97_2002_H3N2	H3N2	USA	2002-02-13
A_Illinois_NHRC0001_2002_H3N2	H3N2	USA	2002-02-13
A_New_York_135_2002_H3N2	H3N2	USA	2002-02-14
A_New_York_93_2002_H3N2	H3N2	USA	2002-02-19
A_New_York_81_2002_H3N2	H3N2	USA	2002-02-19
A_New_York_120_2002_H3N2	H3N2	USA	2002-02-19
A_New_York_415_2002_H3N2	H3N2	USA	2002-02-22
A_New_York_274_2002_H3N2	H3N2	USA	2002-02-26
A_New_York_95_2002_H3N2	H3N2	USA	2002-02-26
A_New_York_88_2002_H3N2	H3N2	USA	2002-02-26
A_New_York_121_2002_H3N2	H3N2	USA	2002-02-26
A_New_York_416_2002_H3N2	H3N2	USA	2002-02-28
A_New_York_126_2002_H3N2	H3N2	USA	2002-03-01
A_New_York_86_2002_H3N2	H3N2	USA	2002-03-01
A_Auckland_615_2002_H3N2	H3N2	New Zealand	2002-03-04
A_New_York_114_2002_H3N2	H3N2	USA	2002-03-05
A_New_York_276_2002_H3N2	H3N2	USA	2002-03-07
A_New_York_417_2002_H1N2	H1N2	USA	2002-03-07
A_New_York_130_2002_H3N2	H3N2	USA	2002-03-11
A_New_York_136_2002_H3N2	H3N2	USA	2002-03-19
A_New_York_122_2002_H3N2	H3N2	USA	2002-03-21
A_Canterbury_09_2002_H3N2	H3N2	New Zealand	2002-04-11
A_Canterbury_04_2002_H3N2	H3N2	New Zealand	2002-04-12
A_Waikato_5_2002_H3N2	H3N2	New Zealand	2002-04-12
A_Canterbury_05_2002_H3N2	H3N2	New Zealand	2002-04-13
A_Canterbury_06_2002_H3N2	H3N2	New Zealand	2002-04-19
A_Canterbury_13_2002_H3N2	H3N2	New Zealand	2002-04-19
A_Canterbury_10_2002_H3N2	H3N2	New Zealand	2002-04-24
A_Canterbury_01_2002_H3N2	H3N2	New Zealand	2002-04-26
A_Canterbury_02_2002_H3N2	H3N2	New Zealand	2002-04-29
A_Canterbury_14_2002_H3N2	H3N2	New Zealand	2002-05-02
A_Canterbury_15_2002_H3N2	H3N2	New Zealand	2002-05-03
A_Canterbury_16_2002_H3N2	H3N2	New Zealand	2002-05-04
A_Canterbury_18_2002_H3N2	H3N2	New Zealand	2002-05-06
A_Canterbury_20_2002_H3N2	H3N2	New Zealand	2002-05-06
A_Canterbury_21_2002_H3N2	H3N2	New Zealand	2002-05-07
A_Canterbury_22_2002_H3N2	H3N2	New Zealand	2002-05-10
A_Canterbury_27_2002_H3N2	H3N2	New Zealand	2002-05-13
A_Canterbury_19_2002_H3N2	H3N2	New Zealand	2002-05-15
A_Canterbury_29_2002_H3N2	H3N2	New Zealand	2002-05-15
A_Canterbury_102_2002_H3N2	H3N2	New Zealand	2002-05-23
A_Dunedin_3_2002_H3N2	H3N2	New Zealand	2002-06-07
A_Canterbury_44_2002_H3N2	H3N2	New Zealand	2002-06-07
A_Canterbury_49_2002_H3N2	H3N2	New Zealand	2002-06-07
A_Dunedin_1_2002_H3N2	H3N2	New Zealand	2002-06-07
A_Canterbury_47_2002_H3N2	H3N2	New Zealand	2002-06-08
A_Auckland_608_2002_H3N2	H3N2	New Zealand	2002-06-08
A_Canterbury_46_2002_H3N2	H3N2	New Zealand	2002-06-09
A_Canterbury_48_2002_H3N2	H3N2	New Zealand	2002-06-09
A_Canterbury_53_2002_H3N2	H3N2	New Zealand	2002-06-10
A_Canterbury_41_2002_H3N2	H3N2	New Zealand	2002-06-10
A_Canterbury_50_2002_H3N2	H3N2	New Zealand	2002-06-11
A_Wellington_7_2002_H3N2	H3N2	New Zealand	2002-06-11
A_South_Canterbury_37_2002_H3N2	H3N2	New Zealand	2002-06-13
A_Canterbury_35_2002_H3N2	H3N2	New Zealand	2002-06-13
A_Wellington_38_2002_H3N2	H3N2	New Zealand	2002-06-17
A_Canterbury_34_2002_H3N2	H3N2	New Zealand	2002-06-18
A_Auckland_609_2002_H3N2	H3N2	New Zealand	2002-06-18
A_Canterbury_31_2002_H3N2	H3N2	New Zealand	2002-06-20
A_Canterbury_33_2002_H3N2	H3N2	New Zealand	2002-06-20
A_Canterbury_58_2002_H3N2	H3N2	New Zealand	2002-06-25
A_Canterbury_56_2002_H3N2	H3N2	New Zealand	2002-06-25
A_Western_Australia_24_2002_H3N2	H3N2	Australia	2002-06-25
A_Western_Australia_23_2002_H3N2	H3N2	Australia	2002-06-25
A_Canterbury_57_2002_H3N2	H3N2	New Zealand	2002-06-27
A_Canterbury_66_2002_H3N2	H3N2	New Zealand	2002-06-28
A_Canterbury_61_2002_H3N2	H3N2	New Zealand	2002-06-30
A_Canterbury_60_2002_H3N2	H3N2	New Zealand	2002-06-30
A_Dunedin_8_2002_H3N2	H3N2	New Zealand	2002-07-01
A_Canterbury_62_2002_H3N2	H3N2	New Zealand	2002-07-01
A_Waikato_21_2002_H3N2	H3N2	New Zealand	2002-07-01
A_Canterbury_64_2002_H3N2	H3N2	New Zealand	2002-07-02
A_Canterbury_59_2002_H3N2	H3N2	New Zealand	2002-07-02
A_Waikato_23_2002_H3N2	H3N2	New Zealand	2002-07-03
A_Wellington_66_2002_H3N2	H3N2	New Zealand	2002-07-03
A_Canterbury_68_2002_H3N2	H3N2	New Zealand	2002-07-05
A_Canterbury_70_2002_H3N2	H3N2	New Zealand	2002-07-06
A_Canterbury_69_2002_H3N2	H3N2	New Zealand	2002-07-06
A_Canterbury_72_2002_H3N2	H3N2	New Zealand	2002-07-06
A_Canterbury_76_2002_H3N2	H3N2	New Zealand	2002-07-08
A_Western_Australia_26_2002_H3N2	H3N2	Australia	2002-07-08
A_Canterbury_81_2002_H3N2	H3N2	New Zealand	2002-07-09
A_Canterbury_79_2002_H3N2	H3N2	New Zealand	2002-07-09
A_Dunedin_10_2002_H3N2	H3N2	New Zealand	2002-07-09
A_Dunedin_9_2002_H3N2	H3N2	New Zealand	2002-07-09
A_Western_Australia_25_2002_H3N2	H3N2	Australia	2002-07-10
A_Canterbury_80_2002_H3N2	H3N2	New Zealand	2002-07-11
A_Canterbury_75_2002_H3N2	H3N2	New Zealand	2002-07-11
A_Waikato_29_2002_H3N2	H3N2	New Zealand	2002-07-12
A_Wellington_71_2002_H3N2	H3N2	New Zealand	2002-07-15
A_Queensland_22_2002_H3N2	H3N2	Australia	2002-07-15
A_Waikato_25_2002_H3N2	H3N2	New Zealand	2002-07-18
A_Western_Australia_27_2002_H3N2	H3N2	Australia	2002-07-21
A_Dunedin_12_2002_H3N2	H3N2	New Zealand	2002-07-23
A_Waikato_36_2002_H3N2	H3N2	New Zealand	2002-07-23
A_Queensland_24_2002_H3N2	H3N2	Australia	2002-07-25
A_Queensland_21_2002_H3N2	H3N2	Australia	2002-07-26
A_Waikato_31_2002_H3N2	H3N2	New Zealand	2002-07-26
A_Auckland_610_2002_H3N2	H3N2	New Zealand	2002-07-29
A_Auckland_613_2002_H3N2	H3N2	New Zealand	2002-08-01
A_Dunedin_14_2002_H3N2	H3N2	New Zealand	2002-08-01
A_Queensland_26_2002_H3N2	H3N2	Australia	2002-08-06
A_Western_Australia_28_2002_H3N2	H3N2	Australia	2002-08-06
A_Waikato_51_2002_H3N2	H3N2	New Zealand	2002-08-12
A_Queensland_28_2002_H3N2	H3N2	Australia	2002-08-12
A_Dunedin_18_2002_H3N2	H3N2	New Zealand	2002-08-12
A_Waikato_52_2002_H3N2	H3N2	New Zealand	2002-08-12
A_Queensland_23_2002_H3N2	H3N2	Australia	2002-08-13
A_Queensland_27_2002_H3N2	H3N2	Australia	2002-08-13
A_Auckland_612_2002_H3N2	H3N2	New Zealand	2002-08-14
A_Queensland_29_2002_H3N2	H3N2	Australia	2002-08-17
A_Western_Australia_30_2002_H3N2	H3N2	Australia	2002-08-19
A_Wellington_80_2002_H3N2	H3N2	New Zealand	2002-08-20
A_Wellington_79_2002_H3N2	H3N2	New Zealand	2002-08-20
A_Western_Australia_29_2002_H3N2	H3N2	Australia	2002-08-21
A_Queensland_30_2002_H3N2	H3N2	Australia	2002-08-23
A_Waikato_58_2002_H3N2	H3N2	New Zealand	2002-08-23
A_Western_Australia_31_2002_H3N2	H3N2	Australia	2002-08-26
A_Western_Australia_32_2002_H3N2	H3N2	Australia	2002-08-26
A_Western_Australia_34_2002_H3N2	H3N2	Australia	2002-08-28
A_Auckland_611_2002_H3N2	H3N2	New Zealand	2002-09-09
A_Wellington_86_2002_H3N2	H3N2	New Zealand	2002-09-13
A_Western_Australia_35_2002_H3N2	H3N2	Australia	2002-09-29
A_Western_Australia_36_2002_H3N2	H3N2	Australia	2002-10-15
A_Genoa_1_2002_H3N2	H3N2	Italy	2002-12-02
A_New_York_494_2002_H1N1	H1N1	USA	2002-12-05
A_New_York_217_2002_H1N2	H1N2	USA	2002-12-16
A_New_York_291_2002_H1N1	H1N1	USA	2002-12-21
A_New_York_220_2002_H1N1	H1N1	USA	2002-12-26
A_New_York_211_2003_H1N2	H1N2	USA	2003-01-01
A_New_York_481_2003_H1N2	H1N2	USA	2003-01-03
A_New_York_222_2003_H1N1	H1N1	USA	2003-01-12
A_New_York_482_2003_H1N2	H1N2	USA	2003-01-13
A_New_York_228_2003_H1N1	H1N1	USA	2003-01-14
A_New_York_483_2003_H1N1	H1N1	USA	2003-01-14
A_New_York_223_2003_H1N1	H1N1	USA	2003-01-15
A_New_York_300_2003_H1N2	H1N2	USA	2003-01-16
A_New_York_484_2003_H1N1	H1N1	USA	2003-01-20
A_New_York_485_2003_H3N2	H3N2	USA	2003-01-20
A_New_York_486_2003_H1N1	H1N1	USA	2003-01-21
A_New_York_487_2003_H1N2	H1N2	USA	2003-01-21
A_New_York_399_2003_H1N1	H1N1	USA	2003-01-22
A_New_York_488_2003_H1N1	H1N1	USA	2003-01-23
A_New_York_489_2003_H1N2	H1N2	USA	2003-01-24
A_New_York_230_2003_H1N1	H1N1	USA	2003-01-27
A_New_York_490_2003_H1N2	H1N2	USA	2003-01-27
A_New_York_293_2003_H1N1	H1N1	USA	2003-01-28
A_New_York_225_2003_H1N2	H1N2	USA	2003-01-29
A_New_York_294_2003_H1N2	H1N2	USA	2003-01-30
A_New_York_491_2003_H1N2	H1N2	USA	2003-02-02
A_New_York_192_2003_H3N2	H3N2	USA	2003-02-04
A_New_York_194_2003_H3N2	H3N2	USA	2003-02-05
A_New_York_226_2003_H1N2	H1N2	USA	2003-02-06
A_New_York_296_2003_H1N2	H1N2	USA	2003-02-09
A_New_York_492_2003_H1N2	H1N2	USA	2003-02-10
A_New_York_209_2003_H1N2	H1N2	USA	2003-02-11
A_New_York_493_2003_H1N1	H1N1	USA	2003-02-12
A_New_York_195_2003_H3N2	H3N2	USA	2003-02-18
A_New_York_196_2003_H3N2	H3N2	USA	2003-02-19
A_New_York_193_2003_H3N2	H3N2	USA	2003-02-19
A_New_York_496_2003_H1N1	H1N1	USA	2003-02-25
A_New_York_497_2003_H1N1	H1N1	USA	2003-02-26
A_New_York_348_2003_H1N1	H1N1	USA	2003-02-28
A_New_York_231_2003_H1N2	H1N2	USA	2003-03-03
A_New_York_350_2003_H1N1	H1N1	USA	2003-03-04
A_New_York_292_2003_H1N1	H1N1	USA	2003-03-05
A_New_York_400_2003_H1N2	H1N2	USA	2003-03-05
A_New_York_198_2003_H3N2	H3N2	USA	2003-03-08
A_New_York_197_2003_H3N2	H3N2	USA	2003-03-14
A_Yucatan_844_2003_H3N2	H3N2	Mexico	2003-03-19
A_Yucatan_ME6057_2003_H3N2	H3N2	Mexico	2003-03-20
A_New_York_221_2003_H1N1	H1N1	USA	2003-03-21
A_New_York_199_2003_H3N2	H3N2	USA	2003-03-21
A_New_York_227_2003_H1N1	H1N1	USA	2003-03-25
A_New_York_202_2003_H3N2	H3N2	USA	2003-04-05
A_New_York_297_2003_H1N2	H1N2	USA	2003-04-08
A_New_York_201_2003_H3N2	H3N2	USA	2003-04-10
A_New_York_213_2003_H3N2	H3N2	USA	2003-04-22
A_New_York_216_2003_H3N2	H3N2	USA	2003-04-22
A_New_York_215_2003_H3N2	H3N2	USA	2003-04-22
A_New_York_214_2003_H3N2	H3N2	USA	2003-04-23
A_New_York_229_2003_H1N2	H1N2	USA	2003-04-24
A_New_York_219_2003_H1N2	H1N2	USA	2003-04-30
A_New_York_203_2003_H3N2	H3N2	USA	2003-05-07
A_Waikato_1_2003_H3N2	H3N2	New Zealand	2003-05-20
A_Wellington_4_2003_H3N2	H3N2	New Zealand	2003-05-22
A_Wellington_10_2003_H3N2	H3N2	New Zealand	2003-05-30
A_Wellington_9_2003_H3N2	H3N2	New Zealand	2003-05-30
A_Waikato_3_2003_H3N2	H3N2	New Zealand	2003-06-11
A_Waikato_15_2003_H3N2	H3N2	New Zealand	2003-06-16
A_Canterbury_393_2003_H3N2	H3N2	New Zealand	2003-06-16
A_Wellington_25_2003_H3N2	H3N2	New Zealand	2003-06-18
A_Waikato_21_2003_H3N2	H3N2	New Zealand	2003-06-21
A_Waikato_154_2003_H3N2	H3N2	New Zealand	2003-06-21
A_Waikato_155_2003_H3N2	H3N2	New Zealand	2003-06-22
A_Waikato_156_2003_H3N2	H3N2	New Zealand	2003-06-22
A_Waikato_29_2003_H3N2	H3N2	New Zealand	2003-06-23
A_Waikato_46_2003_H3N2	H3N2	New Zealand	2003-06-24
A_Wellington_28_2003_H3N2	H3N2	New Zealand	2003-06-24
A_Waikato_122_2003_H3N2	H3N2	New Zealand	2003-06-25
A_Waikato_94_2003_H3N2	H3N2	New Zealand	2003-06-27
A_Waikato_91_2003_H3N2	H3N2	New Zealand	2003-06-28
A_Wellington_34_2003_H3N2	H3N2	New Zealand	2003-06-30
A_Waikato_61_2003_H3N2	H3N2	New Zealand	2003-06-30
A_Canterbury_394_2003_H3N2	H3N2	New Zealand	2003-06-30
A_Australia_NHRC0002_2003_H3N2	H3N2	Australia	2003-07-01
A_Australia_NHRC0003_2003_H3N2	H3N2	Australia	2003-07-01
A_Australia_NHRC0001_2003_H3N2	H3N2	Australia	2003-07-01
A_Australia_NHRC0004_2003_H3N2	H3N2	Australia	2003-07-02
A_Waikato_53_2003_H3N2	H3N2	New Zealand	2003-07-02
A_Waikato_75_2003_H3N2	H3N2	New Zealand	2003-07-02
A_Waikato_54_2003_H3N2	H3N2	New Zealand	2003-07-03
A_Canterbury_403_2003_H3N2	H3N2	New Zealand	2003-07-05
A_Canterbury_405_2003_H3N2	H3N2	New Zealand	2003-07-05
A_Canterbury_408_2003_H3N2	H3N2	New Zealand	2003-07-05
A_Canterbury_399_2003_H3N2	H3N2	New Zealand	2003-07-05
A_Canterbury_400_2003_H3N2	H3N2	New Zealand	2003-07-05
A_Canterbury_401_2003_H3N2	H3N2	New Zealand	2003-07-05
A_Canterbury_404_2003_H3N2	H3N2	New Zealand	2003-07-05
A_Canterbury_406_2003_H3N2	H3N2	New Zealand	2003-07-05
A_Canterbury_409_2003_H3N2	H3N2	New Zealand	2003-07-06
A_Canterbury_410_2003_H3N2	H3N2	New Zealand	2003-07-06
A_Waikato_115_2003_H3N2	H3N2	New Zealand	2003-07-06
A_Australia_NHRC0007_2003_H3N2	H3N2	Australia	2003-07-07
A_Australia_NHRC0006_2003_H3N2	H3N2	Australia	2003-07-07
A_Wellington_47_2003_H3N2	H3N2	New Zealand	2003-07-07
A_Waikato_108_2003_H3N2	H3N2	New Zealand	2003-07-07
A_Australia_NHRC0005_2003_H3N2	H3N2	Australia	2003-07-08
A_Australia_NHRC0008_2003_H3N2	H3N2	Australia	2003-07-08
A_Waikato_120_2003_H3N2	H3N2	New Zealand	2003-07-08
A_Waikato_133_2003_H3N2	H3N2	New Zealand	2003-07-08
A_Wellington_49_2003_H3N2	H3N2	New Zealand	2003-07-08
A_Canterbury_390_2003_H3N2	H3N2	New Zealand	2003-07-08
A_Waikato_102_2003_H3N2	H3N2	New Zealand	2003-07-08
A_Australia_NHRC0009_2003_H3N2	H3N2	Australia	2003-07-09
A_Australia_NHRC0010_2003_H3N2	H3N2	Australia	2003-07-10
A_Waikato_129_2003_H3N2	H3N2	New Zealand	2003-07-11
A_Canterbury_434_2003_H3N2	H3N2	New Zealand	2003-07-14
A_Canterbury_423_2003_H3N2	H3N2	New Zealand	2003-07-14
A_Canterbury_382_2003_H3N2	H3N2	New Zealand	2003-07-14
A_Canterbury_427_2003_H3N2	H3N2	New Zealand	2003-07-15
A_Canterbury_426_2003_H3N2	H3N2	New Zealand	2003-07-15
A_Canterbury_425_2003_H3N2	H3N2	New Zealand	2003-07-15
A_Canterbury_417_2003_H3N2	H3N2	New Zealand	2003-07-15
A_Canterbury_411_2003_H3N2	H3N2	New Zealand	2003-07-15
A_Canterbury_418_2003_H3N2	H3N2	New Zealand	2003-07-15
A_Canterbury_416_2003_H3N2	H3N2	New Zealand	2003-07-15
A_Canterbury_424_2003_H3N2	H3N2	New Zealand	2003-07-15
A_Canterbury_384_2003_H3N2	H3N2	New Zealand	2003-07-15
A_Canterbury_412_2003_H3N2	H3N2	New Zealand	2003-07-15
A_Wellington_53_2003_H3N2	H3N2	New Zealand	2003-07-16
A_Canterbury_436_2003_H3N2	H3N2	New Zealand	2003-07-16
A_Canterbury_386_2003_H3N2	H3N2	New Zealand	2003-07-16
A_Canterbury_428_2003_H3N2	H3N2	New Zealand	2003-07-16
A_Canterbury_438_2003_H3N2	H3N2	New Zealand	2003-07-16
A_Canterbury_420_2003_H3N2	H3N2	New Zealand	2003-07-16
A_Canterbury_437_2003_H3N2	H3N2	New Zealand	2003-07-16
A_Canterbury_435_2003_H3N2	H3N2	New Zealand	2003-07-16
A_Canterbury_429_2003_H3N2	H3N2	New Zealand	2003-07-17
A_Canterbury_387_2003_H3N2	H3N2	New Zealand	2003-07-17
A_Canterbury_439_2003_H3N2	H3N2	New Zealand	2003-07-17
A_Canterbury_432_2003_H3N2	H3N2	New Zealand	2003-07-18
A_Waikato_139_2003_H3N2	H3N2	New Zealand	2003-07-24
A_Waikato_148_2003_H3N2	H3N2	New Zealand	2003-07-25
A_Canterbury_395_2003_H3N2	H3N2	New Zealand	2003-07-26
A_Queensland_35_2003_H3N2	H3N2	Australia	2003-07-27
A_Waikato_147_2003_H3N2	H3N2	New Zealand	2003-07-28
A_Canterbury_430_2003_H3N2	H3N2	New Zealand	2003-07-28
A_Dunedin_38_2003_H3N2	H3N2	New Zealand	2003-08-02
A_Canterbury_440_2003_H3N2	H3N2	New Zealand	2003-08-05
A_Canterbury_441_2003_H3N2	H3N2	New Zealand	2003-08-05
A_Waikato_150_2003_H3N2	H3N2	New Zealand	2003-08-07
A_Queensland_36_2003_H3N2	H3N2	Australia	2003-08-10
A_Queensland_31_2003_H3N2	H3N2	Australia	2003-08-12
A_Canterbury_398_2003_H3N2	H3N2	New Zealand	2003-08-14
A_Canterbury_442_2003_H3N2	H3N2	New Zealand	2003-08-15
A_New_York_204_2003_H3N2	H3N2	USA	2003-08-16
A_Canterbury_444_2003_H3N2	H3N2	New Zealand	2003-08-17
A_Canterbury_392_2003_H3N2	H3N2	New Zealand	2003-08-17
A_Canterbury_431_2003_H3N2	H3N2	New Zealand	2003-08-17
A_Canterbury_443_2003_H3N2	H3N2	New Zealand	2003-08-17
A_Canterbury_397_2003_H3N2	H3N2	New Zealand	2003-08-18
A_Queensland_37_2003_H3N2	H3N2	Australia	2003-08-19
A_Canterbury_391_2003_H3N2	H3N2	New Zealand	2003-08-19
A_Queensland_32_2003_H3N2	H3N2	Australia	2003-08-20
A_South_Canterbury_433_2003_H3N2	H3N2	New Zealand	2003-08-22
A_Queensland_33_2003_H3N2	H3N2	Australia	2003-08-25
A_Queensland_34_2003_H3N2	H3N2	Australia	2003-08-25
A_Queensland_38_2003_H3N2	H3N2	Australia	2003-09-03
A_Western_Australia_38_2003_H3N2	H3N2	Australia	2003-09-08
A_Western_Australia_37_2003_H3N2	H3N2	Australia	2003-09-09
A_Western_Australia_45_2003_H3N2	H3N2	Australia	2003-09-09
A_Queensland_40_2003_H3N2	H3N2	Australia	2003-09-10
A_Western_Australia_46_2003_H3N2	H3N2	Australia	2003-09-10
A_Queensland_39_2003_H3N2	H3N2	Australia	2003-09-11
A_Western_Australia_43_2003_H3N2	H3N2	Australia	2003-09-12
A_Western_Australia_49_2003_H3N2	H3N2	Australia	2003-09-15
A_Western_Australia_50_2003_H3N2	H3N2	Australia	2003-09-17
A_Western_Australia_42_2003_H3N2	H3N2	Australia	2003-09-17
A_Western_Australia_40_2003_H3N2	H3N2	Australia	2003-09-17
A_Western_Australia_41_2003_H3N2	H3N2	Australia	2003-09-23
A_Western_Australia_39_2003_H3N2	H3N2	Australia	2003-09-24
A_Singapore_NHRC0001_2003_H3N2	H3N2	Singapore	2003-09-28
A_Singapore_NHRC0002_2003_H3N2	H3N2	Singapore	2003-09-29
A_Singapore_NHRC0003_2003_H3N2	H3N2	Singapore	2003-09-30
A_Singapore_NHRC0004_2003_H3N2	H3N2	Singapore	2003-10-01
A_Singapore_NHRC0005_2003_H3N2	H3N2	Singapore	2003-10-03
A_Western_Australia_47_2003_H3N2	H3N2	Australia	2003-10-03
A_Western_Australia_48_2003_H3N2	H3N2	Australia	2003-10-06
A_Singapore_NHRC0006_2003_H3N2	H3N2	Singapore	2003-10-07
A_Singapore_NHRC0008_2003_H3N2	H3N2	Singapore	2003-10-08
A_Singapore_NHRC0007_2003_H3N2	H3N2	Singapore	2003-10-08
A_Singapore_NHRC0009_2003_H3N2	H3N2	Singapore	2003-10-09
A_Singapore_NHRC0010_2003_H3N2	H3N2	Singapore	2003-10-11
A_Singapore_NHRC0011_2003_H3N2	H3N2	Singapore	2003-10-11
A_Singapore_NHRC0012_2003_H3N2	H3N2	Singapore	2003-10-13
A_South_Carolina_NHRC0001_2003_H3N2	H3N2	USA	2003-10-21
A_Western_Australia_44_2003_H3N2	H3N2	Australia	2003-10-22
A_Genoa_14_2003_H3N2	H3N2	Italy	2003-10-24
A_New_York_2_2003_H3N2	H3N2	USA	2003-10-27
A_New_York_27_2003_H3N2	H3N2	USA	2003-10-28
A_New_York_1_2003_H3N2	H3N2	USA	2003-10-28
A_Illinois_NHRC0001_2003_H3N2	H3N2	USA	2003-10-28
A_New_York_11_2003_H3N2	H3N2	USA	2003-10-31
A_New_York_7_2003_H3N2	H3N2	USA	2003-10-31
A_New_York_9_2003_H3N2	H3N2	USA	2003-10-31
A_Missouri_NHRC0001_2003_H3N2	H3N2	USA	2003-11-06
A_New_York_16_2003_H3N2	H3N2	USA	2003-11-11
A_New_York_15_2003_H3N2	H3N2	USA	2003-11-12
A_New_York_479_2003_H3N2	H3N2	USA	2003-11-12
A_New_York_13_2003_H3N2	H3N2	USA	2003-11-12
A_California_NHRC0001_2003_H3N2	H3N2	USA	2003-11-13
A_South_Carolina_NHRC0002_2003_H3N2	H3N2	USA	2003-11-13
A_New_York_17_2003_H3N2	H3N2	USA	2003-11-16
A_New_York_270_2003_H3N2	H3N2	USA	2003-11-18
A_New_York_28_2003_H3N2	H3N2	USA	2003-11-19
A_New_York_477_2003_H3N2	H3N2	USA	2003-11-19
A_Texas_NHRC0001_2003_H3N2	H3N2	USA	2003-11-20
A_New_York_478_2003_H3N2	H3N2	USA	2003-11-21
A_New_York_473_2003_H3N2	H3N2	USA	2003-11-24
A_New_York_21_2003_H3N2	H3N2	USA	2003-11-26
A_New_Jersey_NHRC0001_2003_H3N2	H3N2	USA	2003-11-26
A_New_York_268_2003_H3N2	H3N2	USA	2003-11-27
A_New_York_269_2003_H3N2	H3N2	USA	2003-11-28
A_New_York_272_2003_H3N2	H3N2	USA	2003-11-28
A_New_York_267_2003_H3N2	H3N2	USA	2003-11-28
A_New_York_271_2003_H3N2	H3N2	USA	2003-11-28
A_New_York_32_2003_H3N2	H3N2	USA	2003-11-29
A_New_York_24_2003_H3N2	H3N2	USA	2003-12-01
A_New_York_20_2003_H3N2	H3N2	USA	2003-12-01
A_New_York_18_2003_H3N2	H3N2	USA	2003-12-01
A_New_York_30_2003_H3N2	H3N2	USA	2003-12-02
A_New_York_26_2003_H3N2	H3N2	USA	2003-12-02
A_New_York_22_2003_H3N2	H3N2	USA	2003-12-02
A_New_York_34_2003_H3N2	H3N2	USA	2003-12-03
A_New_York_14_2003_H3N2	H3N2	USA	2003-12-03
A_New_York_39_2003_H3N2	H3N2	USA	2003-12-04
A_New_York_40_2003_H3N2	H3N2	USA	2003-12-04
A_New_York_37_2003_H3N2	H3N2	USA	2003-12-04
A_New_York_35_2003_H3N2	H3N2	USA	2003-12-04
A_Georgia_NHRC0001_2003_H3N2	H3N2	USA	2003-12-05
A_New_York_44_2003_H3N2	H3N2	USA	2003-12-08
A_New_York_4_2003_H3N2	H3N2	USA	2003-12-08
A_New_York_42_2003_H3N2	H3N2	USA	2003-12-08
A_New_York_41_2003_H3N2	H3N2	USA	2003-12-08
A_New_York_50_2003_H3N2	H3N2	USA	2003-12-08
A_New_York_475_2003_H3N2	H3N2	USA	2003-12-08
A_New_York_48_2003_H3N2	H3N2	USA	2003-12-09
A_New_York_46_2003_H3N2	H3N2	USA	2003-12-09
A_New_York_3_2003_H3N2	H3N2	USA	2003-12-10
A_California_NHRC0006_2003_H3N2	H3N2	USA	2003-12-10
A_New_York_55_2003_H3N2	H3N2	USA	2003-12-10
A_New_York_36_2003_H3N2	H3N2	USA	2003-12-10
A_New_York_51_2003_H3N2	H3N2	USA	2003-12-10
A_New_York_43_2003_H3N2	H3N2	USA	2003-12-10
A_New_York_54_2003_H3N2	H3N2	USA	2003-12-10
A_New_York_53_2003_H3N2	H3N2	USA	2003-12-11
A_New_York_47_2003_H3N2	H3N2	USA	2003-12-12
A_New_York_29_2003_H3N2	H3N2	USA	2003-12-12
A_New_York_12_2003_H3N2	H3N2	USA	2003-12-13
A_New_York_60A_2003_H3N2	H3N2	USA	2003-12-15
A_New_York_476_2003_H3N2	H3N2	USA	2003-12-15
A_California_NHRC0002_2003_H3N2	H3N2	USA	2003-12-16
A_New_York_58_2003_H3N2	H3N2	USA	2003-12-16
A_New_York_25_2003_H3N2	H3N2	USA	2003-12-16
A_New_York_56_2003_H3N2	H3N2	USA	2003-12-16
A_New_York_59_2003_H3N2	H3N2	USA	2003-12-16
A_New_York_23_2003_H3N2	H3N2	USA	2003-12-16
A_California_NHRC0003_2003_H3N2	H3N2	USA	2003-12-17
A_New_York_49_2003_H3N2	H3N2	USA	2003-12-18
A_New_York_19_2003_H3N2	H3N2	USA	2003-12-18
A_California_NHRC0004_2003_H3N2	H3N2	USA	2003-12-19
A_New_York_62A_2003_H3N2	H3N2	USA	2003-12-19
A_New_York_61A_2003_H3N2	H3N2	USA	2003-12-20
A_New_York_38_2003_H3N2	H3N2	USA	2003-12-21
A_New_York_66_2003_H3N2	H3N2	USA	2003-12-23
A_New_York_64_2003_H3N2	H3N2	USA	2003-12-26
A_New_York_65_2003_H3N2	H3N2	USA	2003-12-29
A_New_York_8_2003_H3N2	H3N2	USA	2003-12-29
A_New_York_67_2003_H3N2	H3N2	USA	2003-12-29
A_New_York_63_2003_H3N2	H3N2	USA	2003-12-29
A_New_York_474_2003_H3N2	H3N2	USA	2003-12-31
A_Taiwan_9_2004_H3N2	H3N2	Taiwan	2004-01-02
A_New_York_31_2004_H3N2	H3N2	USA	2004-01-05
A_New_York_69_2004_H3N2	H3N2	USA	2004-01-06
A_New_York_6_2004_H3N2	H3N2	USA	2004-01-06
A_New_York_70_2004_H3N2	H3N2	USA	2004-01-06
A_New_York_5_2004_H3N2	H3N2	USA	2004-01-06
A_Missouri_NHRC0002_2004_H3N2	H3N2	USA	2004-01-09
A_New_York_33_2004_H3N2	H3N2	USA	2004-01-09
A_New_York_480_2004_H3N2	H3N2	USA	2004-01-12
A_New_York_498_2004_H3N2	H3N2	USA	2004-01-13
A_New_York_499_2004_H3N2	H3N2	USA	2004-01-15
A_Georgia_NHRC0001_2004_H3N2	H3N2	USA	2004-01-20
A_New_York_10_2004_H3N2	H3N2	USA	2004-01-30
A_New_York_52_2004_H3N2	H3N2	USA	2004-02-05
A_Hong_Kong_HKU1_2004_H3N2	H3N2	Hong Kong	2004-02-10
A_Hong_Kong_HKU2_2004_H3N2	H3N2	Hong Kong	2004-02-13
A_Hong_Kong_HKU8_2004_H3N2	H3N2	Hong Kong	2004-03-13
A_Hong_Kong_HKU11_2004_H3N2	H3N2	Hong Kong	2004-03-25
A_Hong_Kong_HKU12_2004_H3N2	H3N2	Hong Kong	2004-03-29
A_Hong_Kong_HKU16_2004_H3N2	H3N2	Hong Kong	2004-04-29
A_Canada_rv504_2004_H7N3	H7N3	Canada	2004-05-11
A_Hong_Kong_HKU18_2004_H3N2	H3N2	Hong Kong	2004-05-28
A_Hong_Kong_HKU19_2004_H3N2	H3N2	Hong Kong	2004-06-01
A_Hong_Kong_HKU20_2004_H3N2	H3N2	Hong Kong	2004-06-15
A_Hong_Kong_HKU22_2004_H3N2	H3N2	Hong Kong	2004-06-29
A_Hong_Kong_HKU28_2004_H3N2	H3N2	Hong Kong	2004-07-17
A_Christchurch_10_2004_H3N2	H3N2	New Zealand	2004-07-20
A_Christchurch_13_2004_H3N2	H3N2	New Zealand	2004-07-20
A_Hong_Kong_HKU29_2004_H3N2	H3N2	Hong Kong	2004-07-21
A_Hong_Kong_HKU31_2004_H3N2	H3N2	Hong Kong	2004-07-30
A_Hong_Kong_HKU32_2004_H3N2	H3N2	Hong Kong	2004-08-02
A_Canterbury_11_2004_H3N2	H3N2	New Zealand	2004-08-04
A_Canterbury_12_2004_H3N2	H3N2	New Zealand	2004-08-05
A_Canterbury_16_2004_H3N2	H3N2	New Zealand	2004-08-06
A_Christchurch_14_2004_H3N2	H3N2	New Zealand	2004-08-07
A_Canterbury_24_2004_H3N2	H3N2	New Zealand	2004-08-11
A_Waikato_1_2004_H3N2	H3N2	New Zealand	2004-08-12
A_Christchurch_15_2004_H3N2	H3N2	New Zealand	2004-08-12
A_Canterbury_17_2004_H3N2	H3N2	New Zealand	2004-08-13
A_Canterbury_18_2004_H3N2	H3N2	New Zealand	2004-08-15
A_Canterbury_19_2004_H3N2	H3N2	New Zealand	2004-08-17
A_Wellington_6_2004_H3N2	H3N2	New Zealand	2004-08-18
A_Canterbury_21_2004_H3N2	H3N2	New Zealand	2004-08-18
A_Wellington_4_2004_H3N2	H3N2	New Zealand	2004-08-18
A_Canterbury_20_2004_H3N2	H3N2	New Zealand	2004-08-18
A_Hong_Kong_HKU34_2004_H3N2	H3N2	Hong Kong	2004-08-18
A_Canterbury_23_2004_H3N2	H3N2	New Zealand	2004-08-19
A_Wellington_23_2004_H3N2	H3N2	New Zealand	2004-08-23
A_Hong_Kong_HKU35_2004_H3N2	H3N2	Hong Kong	2004-08-24
A_Wellington_14_2004_H3N2	H3N2	New Zealand	2004-08-31
A_Wellington_8_2004_H3N2	H3N2	New Zealand	2004-09-01
A_Waikato_12_2004_H3N2	H3N2	New Zealand	2004-09-01
A_Hong_Kong_HKU36_2004_H3N2	H3N2	Hong Kong	2004-09-02
A_Waikato_31_2004_H3N2	H3N2	New Zealand	2004-09-03
A_Christchurch_89_2004_H3N2	H3N2	New Zealand	2004-09-03
A_Waikato_3_2004_H3N2	H3N2	New Zealand	2004-09-03
A_Waikato_21_2004_H3N2	H3N2	New Zealand	2004-09-05
A_Wellington_18_2004_H3N2	H3N2	New Zealand	2004-09-06
A_Canterbury_105_2004_H3N2	H3N2	New Zealand	2004-09-07
A_Christchurch_90_2004_H3N2	H3N2	New Zealand	2004-09-07
A_Canterbury_104_2004_H3N2	H3N2	New Zealand	2004-09-07
A_Waikato_22_2004_H3N2	H3N2	New Zealand	2004-09-07
A_Whanganui_69_2004_H3N2	H3N2	New Zealand	2004-09-08
A_Canterbury_102_2004_H3N2	H3N2	New Zealand	2004-09-09
A_Waikato_16_2004_H3N2	H3N2	New Zealand	2004-09-09
A_Canterbury_101_2004_H3N2	H3N2	New Zealand	2004-09-09
A_Canterbury_103_2004_H3N2	H3N2	New Zealand	2004-09-09
A_Tairawhiti_369_2004_H3N2	H3N2	New Zealand	2004-09-10
A_Canterbury_100_2004_H3N2	H3N2	New Zealand	2004-09-10
A_Whanganui_128_2004_H3N2	H3N2	New Zealand	2004-09-10
A_Whanganui_129_2004_H3N2	H3N2	New Zealand	2004-09-10
A_Whanganui_386_2004_H3N2	H3N2	New Zealand	2004-09-10
A_Whanganui_127_2004_H3N2	H3N2	New Zealand	2004-09-10
A_Whanganui_417_2004_H3N2	H3N2	New Zealand	2004-09-10
A_Wellington_27_2004_H3N2	H3N2	New Zealand	2004-09-11
A_Wellington_22_2004_H3N2	H3N2	New Zealand	2004-09-12
A_Canterbury_107_2004_H3N2	H3N2	New Zealand	2004-09-12
A_Canterbury_108_2004_H3N2	H3N2	New Zealand	2004-09-12
A_Canterbury_109_2004_H3N2	H3N2	New Zealand	2004-09-12
A_Canterbury_106_2004_H1N1	H1N1	New Zealand	2004-09-12
A_Western_Australia_60_2004_H3N2	H3N2	Australia	2004-09-13
A_Bay_of_Plenty_383_2004_H3N2	H3N2	New Zealand	2004-09-13
A_Wellington_31_2004_H3N2	H3N2	New Zealand	2004-09-14
A_Western_Australia_55_2004_H3N2	H3N2	Australia	2004-09-14
A_Malaysia_NHRC0001_2004_H3N2	H3N2	Malaysia	2004-09-15
A_Canterbury_202_2004_H3N2	H3N2	New Zealand	2004-09-15
A_Queensland_45_2004_H3N2	H3N2	Australia	2004-09-15
A_Canterbury_205_2004_H3N2	H3N2	New Zealand	2004-09-15
A_Canterbury_201_2004_H3N2	H3N2	New Zealand	2004-09-16
A_Waikato_26_2004_H3N2	H3N2	New Zealand	2004-09-16
A_New_York_467_2004_H3N2	H3N2	USA	2004-09-17
A_New_York_468_2004_H3N2	H3N2	USA	2004-09-17
A_Hong_Kong_HKU37_2004_H3N2	H3N2	Hong Kong	2004-09-17
A_Tairawhiti_223_2004_H3N2	H3N2	New Zealand	2004-09-18
A_Wellington_34_2004_H3N2	H3N2	New Zealand	2004-09-19
A_New_York_469_2004_H3N2	H3N2	USA	2004-09-20
A_Wellington_38_2004_H3N2	H3N2	New Zealand	2004-09-20
A_Waikato_35_2004_H3N2	H3N2	New Zealand	2004-09-20
A_Wellington_45_2004_H3N2	H3N2	New Zealand	2004-09-21
A_Canterbury_207_2004_H3N2	H3N2	New Zealand	2004-09-21
A_Western_Australia_51_2004_H3N2	H3N2	Australia	2004-09-21
A_Wellington_35_2004_H3N2	H3N2	New Zealand	2004-09-21
A_Western_Australia_52_2004_H3N2	H3N2	Australia	2004-09-21
A_Waikato_40_2004_H3N2	H3N2	New Zealand	2004-09-21
A_Waikato_43_2004_H3N2	H3N2	New Zealand	2004-09-21
A_Wellington_44_2004_H3N2	H3N2	New Zealand	2004-09-21
A_Christchurch_184_2004_H3N2	H3N2	New Zealand	2004-09-22
A_Canterbury_210_2004_H3N2	H3N2	New Zealand	2004-09-22
A_Canterbury_208_2004_H3N2	H3N2	New Zealand	2004-09-22
A_Wellington_52_2004_H3N2	H3N2	New Zealand	2004-09-23
A_Canterbury_209_2004_H3N2	H3N2	New Zealand	2004-09-23
A_Waikato_45_2004_H3N2	H3N2	New Zealand	2004-09-23
A_Hong_Kong_HKU38_2004_H3N2	H3N2	Hong Kong	2004-09-23
A_Canterbury_206_2004_H3N2	H3N2	New Zealand	2004-09-24
A_Malaysia_NHRC0002_2004_H3N2	H3N2	Malaysia	2004-09-25
A_Canterbury_303_2004_H3N2	H3N2	New Zealand	2004-09-25
A_Malaysia_NHRC0003_2004_H3N2	H3N2	Malaysia	2004-09-26
A_New_York_472_2004_H3N2	H3N2	USA	2004-09-27
A_New_York_470_2004_H3N2	H3N2	USA	2004-09-27
A_Wellington_55_2004_H3N2	H3N2	New Zealand	2004-09-27
A_Wellington_58_2004_H3N2	H3N2	New Zealand	2004-09-27
A_Waikato_51_2004_H3N2	H3N2	New Zealand	2004-09-28
A_Canterbury_315_2004_H3N2	H3N2	New Zealand	2004-09-28
A_Wellington_59_2004_H3N2	H3N2	New Zealand	2004-09-28
A_Western_Australia_53_2004_H3N2	H3N2	Australia	2004-09-29
A_Waikato_56_2004_H3N2	H3N2	New Zealand	2004-09-29
A_Queensland_48_2004_H3N2	H3N2	Australia	2004-09-30
A_Queensland_49_2004_H3N2	H3N2	Australia	2004-10-01
A_Western_Australia_58_2004_H3N2	H3N2	Australia	2004-10-01
A_Waikato_68_2004_H3N2	H3N2	New Zealand	2004-10-02
A_Western_Australia_56_2004_H3N2	H3N2	Australia	2004-10-04
A_Canterbury_304_2004_H3N2	H3N2	New Zealand	2004-10-04
A_Canterbury_305_2004_H3N2	H3N2	New Zealand	2004-10-04
A_Wellington_62_2004_H3N2	H3N2	New Zealand	2004-10-05
A_Waikato_64_2004_H3N2	H3N2	New Zealand	2004-10-05
A_Queensland_47_2004_H3N2	H3N2	Australia	2004-10-06
A_Canterbury_309_2004_H3N2	H3N2	New Zealand	2004-10-06
A_Canterbury_310_2004_H3N2	H3N2	New Zealand	2004-10-06
A_Canterbury_308_2004_H3N2	H3N2	New Zealand	2004-10-06
A_Waikato_70_2004_H3N2	H3N2	New Zealand	2004-10-07
A_Western_Australia_57_2004_H3N2	H3N2	Australia	2004-10-07
A_Canterbury_311_2004_H3N2	H3N2	New Zealand	2004-10-07
A_Wellington_61_2004_H3N2	H3N2	New Zealand	2004-10-07
A_Queensland_41_2004_H3N2	H3N2	Australia	2004-10-07
A_Waikato_69_2004_H3N2	H3N2	New Zealand	2004-10-08
A_Western_Australia_63_2004_H3N2	H3N2	Australia	2004-10-09
A_Queensland_46_2004_H3N2	H3N2	Australia	2004-10-09
A_Queensland_44_2004_H3N2	H3N2	Australia	2004-10-09
A_Canterbury_312_2004_H3N2	H3N2	New Zealand	2004-10-10
A_Bay_of_Plenty_279_2004_H3N2	H3N2	New Zealand	2004-10-11
A_Ashburton_280_2004_H3N2	H3N2	New Zealand	2004-10-12
A_Canterbury_313_2004_H3N2	H3N2	New Zealand	2004-10-12
A_Christchurch_297_2004_H3N2	H3N2	New Zealand	2004-10-13
A_Queensland_42_2004_H3N2	H3N2	Australia	2004-10-13
A_Western_Australia_61_2004_H3N2	H3N2	Australia	2004-10-14
A_Waikato_71_2004_H3N2	H3N2	New Zealand	2004-10-14
A_Waikato_73_2004_H3N2	H3N2	New Zealand	2004-10-15
A_Western_Australia_59_2004_H3N2	H3N2	Australia	2004-10-17
A_Bay_of_Plenty_332_2004_H3N2	H3N2	New Zealand	2004-10-17
A_Western_Australia_54_2004_H3N2	H3N2	Australia	2004-10-18
A_Hong_Kong_HKU39_2004_H3N2	H3N2	Hong Kong	2004-10-18
A_Western_Australia_62_2004_H3N2	H3N2	Australia	2004-10-19
A_Wellington_64_2004_H3N2	H3N2	New Zealand	2004-10-19
A_New_York_73_2004_H3N2	H3N2	USA	2004-10-19
A_Waikato_72_2004_H3N2	H3N2	New Zealand	2004-10-19
A_Christchurch_339_2004_H3N2	H3N2	New Zealand	2004-10-24
A_Queensland_43_2004_H3N2	H3N2	Australia	2004-10-24
A_Queensland_50_2004_H3N2	H3N2	Australia	2004-10-27
A_Western_Australia_64_2004_H3N2	H3N2	Australia	2004-10-28
A_New_York_355_2004_H3N2	H3N2	USA	2004-11-01
A_New_York_98_2004_H3N2	H3N2	USA	2004-11-04
A_New_York_353_2004_H3N2	H3N2	USA	2004-11-05
A_New_York_351_2004_H3N2	H3N2	USA	2004-11-06
A_New_York_68_2004_H3N2	H3N2	USA	2004-11-06
A_New_York_319_2004_H3N2	H3N2	USA	2004-11-08
A_New_York_471_2004_H3N2	H3N2	USA	2004-11-08
A_New_York_190_2004_H3N2	H3N2	USA	2004-11-11
A_New_York_368_2004_H3N2	H3N2	USA	2004-11-11
A_New_York_245_2004_H3N2	H3N2	USA	2004-11-18
A_New_York_360_2004_H3N2	H3N2	USA	2004-11-18
A_New_York_200_2004_H3N2	H3N2	USA	2004-11-22
A_New_York_466_2004_H3N2	H3N2	USA	2004-11-27
A_New_York_379_2004_H3N2	H3N2	USA	2004-11-30
A_New_York_356_2004_H3N2	H3N2	USA	2004-12-01
A_New_York_358_2004_H3N2	H3N2	USA	2004-12-01
A_New_York_218_2004_H3N2	H3N2	USA	2004-12-07
A_New_York_362_2004_H3N2	H3N2	USA	2004-12-08
A_New_York_207_2004_H3N2	H3N2	USA	2004-12-09
A_New_York_371_2004_H3N2	H3N2	USA	2004-12-09
A_New_York_232_2004_H3N2	H3N2	USA	2004-12-09
A_New_York_500_2004_H3N2	H3N2	USA	2004-12-10
A_New_York_363_2004_H3N2	H3N2	USA	2004-12-15
A_New_York_123_2004_H3N2	H3N2	USA	2004-12-16
A_New_York_237_2004_H3N2	H3N2	USA	2004-12-16
A_New_York_365_2004_H3N2	H3N2	USA	2004-12-16
A_New_York_370_2004_H3N2	H3N2	USA	2004-12-20
A_New_York_366_2004_H3N2	H3N2	USA	2004-12-20
A_New_York_377_2004_H3N2	H3N2	USA	2004-12-20
A_New_York_392_2004_H3N2	H3N2	USA	2004-12-21
A_New_York_334_2004_H3N2	H3N2	USA	2004-12-21
A_New_York_372_2004_H3N2	H3N2	USA	2004-12-22
A_New_York_386_2004_H3N2	H3N2	USA	2004-12-22
A_New_York_900_2004_H3N2	H3N2	USA	2004-12-22
A_New_York_244_2004_H3N2	H3N2	USA	2004-12-24
A_New_York_380_2004_H3N2	H3N2	USA	2004-12-26
A_New_York_387_2004_H3N2	H3N2	USA	2004-12-27
A_New_York_374_2004_H3N2	H3N2	USA	2004-12-27
A_New_York_908_2004_H3N2	H3N2	USA	2004-12-27
A_New_York_905_2004_H3N2	H3N2	USA	2004-12-27
A_New_York_236_2004_H3N2	H3N2	USA	2004-12-27
A_New_York_381_2004_H3N2	H3N2	USA	2004-12-28
A_New_York_354_2004_H3N2	H3N2	USA	2004-12-28
A_New_York_364_2004_H3N2	H3N2	USA	2004-12-28
A_New_York_385_2004_H3N2	H3N2	USA	2004-12-28
A_New_York_383_2004_H3N2	H3N2	USA	2004-12-29
A_New_York_369_2005_H3N2	H3N2	USA	2005-01-03
A_New_York_378_2005_H3N2	H3N2	USA	2005-01-03
A_New_York_389_2005_H3N2	H3N2	USA	2005-01-04
A_Western_Australia_65_2005_H3N2	H3N2	Australia	2005-01-04
A_New_York_352_2005_H3N2	H3N2	USA	2005-01-04
A_New_York_394_2005_H3N2	H3N2	USA	2005-01-04
A_New_York_390_2005_H3N2	H3N2	USA	2005-01-05
A_New_York_384_2005_H3N2	H3N2	USA	2005-01-06
A_Hong_Kong_HKU42_2005_H3N2	H3N2	Hong Kong	2005-01-06
A_New_York_391_2005_H3N2	H3N2	USA	2005-01-07
A_New_York_191_2005_H3N2	H3N2	USA	2005-01-07
A_New_York_913_2005_H3N2	H3N2	USA	2005-01-10
A_New_York_918_2005_H3N2	H3N2	USA	2005-01-10
A_Missouri_NHRC0001_2005_H3N2	H3N2	USA	2005-01-12
A_Taiwan_5515_2005_H1N1	H1N1	Taiwan	2005-01-13
A_New_York_359_2005_H3N2	H3N2	USA	2005-01-17
A_New_York_376_2005_H3N2	H3N2	USA	2005-01-18
A_New_York_258_2005_H3N2	H3N2	USA	2005-01-18
A_New_York_206_2005_H3N2	H3N2	USA	2005-01-19
A_Taiwan_5524_2005_H1N1	H1N1	Taiwan	2005-01-21
A_New_York_395_2005_H3N2	H3N2	USA	2005-01-24
A_Georgia_NHRC0001_2005_H3N2	H3N2	USA	2005-01-25
A_Waikato_1_2005_H3N2	H3N2	New Zealand	2005-01-25
A_Waikato_2_2005_H3N2	H3N2	New Zealand	2005-01-26
A_New_York_388_2005_H3N2	H3N2	USA	2005-01-28
A_New_York_375_2005_H3N2	H3N2	USA	2005-01-29
A_New_York_382_2005_H3N2	H3N2	USA	2005-01-29
A_Auckland_621_2005_H3N2	H3N2	New Zealand	2005-01-30
A_New_York_238_2005_H3N2	H3N2	USA	2005-02-01
A_New_York_243_2005_H3N2	H3N2	USA	2005-02-02
A_New_York_361_2005_H3N2	H3N2	USA	2005-02-02
A_New_York_461_2005_H3N2	H3N2	USA	2005-02-02
A_California_NHRC0009_2005_H3N2	H3N2	USA	2005-02-07
A_California_NHRC0002_2005_H3N2	H3N2	USA	2005-02-07
A_New_York_462_2005_H3N2	H3N2	USA	2005-02-08
A_California_NHRC0010_2005_H3N2	H3N2	USA	2005-02-08
A_New_York_463_2005_H3N2	H3N2	USA	2005-02-09
A_New_Jersey_NHRC0001_2005_H3N2	H3N2	USA	2005-02-10
A_South_Carolina_NHRC0001_2005_H3N2	H3N2	USA	2005-02-11
A_New_York_357_2005_H3N2	H3N2	USA	2005-02-15
A_New_York_210_2005_H3N2	H3N2	USA	2005-02-15
A_New_York_367_2005_H3N2	H3N2	USA	2005-02-16
A_Texas_NHRC0001_2005_H3N2	H3N2	USA	2005-02-16
A_New_York_373_2005_H3N2	H3N2	USA	2005-02-22
A_New_York_396_2005_H3N2	H3N2	USA	2005-03-04
A_Canterbury_02_2005_H3N2	H3N2	New Zealand	2005-03-04
A_Canterbury_01_2005_H3N2	H3N2	New Zealand	2005-03-04
A_Canterbury_03_2005_H3N2	H3N2	New Zealand	2005-03-06
A_New_York_464_2005_H3N2	H3N2	USA	2005-03-07
A_New_York_465_2005_H3N2	H3N2	USA	2005-03-08
A_South_Carolina_NHRC0002_2005_H3N2	H3N2	USA	2005-03-10
A_New_York_393_2005_H3N2	H3N2	USA	2005-03-23
A_Hong_Kong_HKU49_2005_H3N2	H3N2	Hong Kong	2005-04-04
A_Illinois_NHRC0001_2005_H3N2	H3N2	USA	2005-04-06
A_Hong_Kong_HKU50_2005_H3N2	H3N2	Hong Kong	2005-04-11
A_Australia_NHRC0001_2005_H3N2	H3N2	Australia	2005-04-13
A_Hong_Kong_HKU51_2005_H3N2	H3N2	Hong Kong	2005-04-13
A_Waikato_3_2005_H3N2	H3N2	New Zealand	2005-04-13
A_Australia_NHRC0003_2005_H3N2	H3N2	Australia	2005-04-15
A_Australia_NHRC0002_2005_H3N2	H3N2	Australia	2005-04-15
A_Australia_NHRC0004_2005_H3N2	H3N2	Australia	2005-04-15
A_Hong_Kong_HKU52_2005_H3N2	H3N2	Hong Kong	2005-04-16
A_Australia_NHRC0005_2005_H3N2	H3N2	Australia	2005-04-16
A_Hong_Kong_HKU53_2005_H3N2	H3N2	Hong Kong	2005-04-21
A_Hong_Kong_HKU56_2005_H3N2	H3N2	Hong Kong	2005-05-01
A_Canterbury_24_2005_H3N2	H3N2	New Zealand	2005-05-04
A_Hong_Kong_HKU62_2005_H3N2	H3N2	Hong Kong	2005-05-13
A_Hong_Kong_HKU65_2005_H3N2	H3N2	Hong Kong	2005-05-17
A_Canterbury_16_2005_H3N2	H3N2	New Zealand	2005-05-20
A_Hong_Kong_HKU67_2005_H3N2	H3N2	Hong Kong	2005-05-23
A_Canterbury_20_2005_H3N2	H3N2	New Zealand	2005-05-24
A_Canterbury_26_2005_H3N2	H3N2	New Zealand	2005-05-25
A_Hong_Kong_HKU68_2005_H3N2	H3N2	Hong Kong	2005-05-26
A_Canterbury_29_2005_H3N2	H3N2	New Zealand	2005-05-27
A_Hong_Kong_HKU69_2005_H3N2	H3N2	Hong Kong	2005-05-27
A_Hong_Kong_HKU70_2005_H3N2	H3N2	Hong Kong	2005-05-30
A_Hong_Kong_HKU71_2005_H3N2	H3N2	Hong Kong	2005-05-31
A_Canterbury_33_2005_H3N2	H3N2	New Zealand	2005-06-01
A_Hong_Kong_HKU72_2005_H3N2	H3N2	Hong Kong	2005-06-01
A_Hong_Kong_HKU73_2005_H3N2	H3N2	Hong Kong	2005-06-02
A_Canterbury_34_2005_H3N2	H3N2	New Zealand	2005-06-07
A_Hong_Kong_HKU74_2005_H3N2	H3N2	Hong Kong	2005-06-11
A_Australia_NHRC0011_2005_H3N2	H3N2	Australia	2005-06-13
A_Australia_NHRC0010_2005_H3N2	H3N2	Australia	2005-06-13
A_Australia_NHRC0008_2005_H3N2	H3N2	Australia	2005-06-13
A_Australia_NHRC0006_2005_H3N2	H3N2	Australia	2005-06-13
[truncated: 1,741 more rows]
